# Supplementary material for: Reduced quenching and extraction time for mammalian cells using filtration and syringe extraction
Source: J Biotechnol. 2014 Jul 20;182-183(100):97–103. doi: 10.1016/j.jbiotec.2014.04.014 (PMC4071440; doi:10.1016/j.jbiotec.2014.04.014)
Supplement: Supplementary file 1 [file mmc1.xlsx]

## Sheet: amino acids
5730 ACIB	Plate Bar Code	Sample Bar Code	Sample Identification	Sample name	Extraction solution	Extraction solution	Extraction volume (ml)	Extract treatment		Extract volume (µl)	Reconstitution volume (µl)	Ala	Arg	Asn	Asp	Cit	Gln	Glu	Gly	His	Ile	Leu	Lys	Met	Orn	Phe	Pro	Ser	Thr	Trp	Tyr	Val
Converted Concentration [µM]	425918-1	424345	1	A1_L1_M100	100% Methanol	A1	8	L1	SpeedVac	1000	250	0.735	1.4025	1.055	2.8	0	0.18725	1.9575	1.6575	0.5175	1.9375	2.575	2.015	0.02435	0.2625	1.12	4.4	2.44	2.1675	0.16175	1.04	2.335
	425918-1	425312	2	A1_L2_M100				L2	SpeedVac	500	250	0.68	2.24	1.44	1.435	0	0.201	2.365	2.24	0.89	1.2	2.795	2.615	0.042	0.3975	1.575	4.685	3.18	2.05	0.415	0.955	2.05
Converted to original concentration	425918-1	425326	3	A1_L3_M100				L3	SpeedVac	250	250	0.747	2.32	2.62	1.48	0.16	0	1.62	2.96	1.34	2.71	4.11	3.03	0.0452	0	1.49	5.16	4.8	2.71	0.744	1.36	2.11
	425918-1	422453	4	A1_D_M100				D	Direct freezing	500	original	0.818	2.44	4.05	2.73	0	0.342	2.9	2.21	1.44	2.15	2.52	2.88	0.889	0	1.61	7.14	4.11	4.38	1	1.7	2.39
	425918-1	422467	5	A2_L1_M100		A2	6	L1	SpeedVac	1000	250	0.92	3.15	1.91	2.9	0	0.1615	2.5	1.0325	1.1475	3.475	5.425	2.85	0	0	1.935	7.45	3.425	4.175	0.1365	1.35	3.825
	425918-1	422471	6	A2_L2_M100				L2	SpeedVac	500	250	0.91	3.61	2.145	2.905	0	0.2545	3.615	3.09	1.415	5.1	4.095	4.37	0.0565	0.43	3.085	10.1	5.7	4.655	0.525	1.96	4.605
	425918-1	422484	7	A2_L3_M100				L3	SpeedVac	250	250	1.59	4.41	4.37	4.29	0	0.461	4.3	2.47	2.24	5.45	7.21	5.47	0.127	0.758	2.87	11.1	7.37	4.5	1.14	2.55	5.28
	425918-1	422498	8	A2_D_M100				D	Direct freezing	500	original	1.52	5.69	9.44	4.03	0	0.568	6	5.57	3.77	6.49	9.26	7.31	1.29	0.809	4.16	11.7	9.89	3.59	2.36	3.87	4.01
	425918-1	422506	9	A3_L1_M100		A3	4	L1	SpeedVac	1000	250	1.5225	3.475	4.05	3.7	0.053	0.6175	4.725	3.7	1.645	6.2	8.3	5.175	0.043	0.535	3.35	15.525	6.675	5.775	0.3875	2.625	6.2
	425918-1	422510	10	A3_L2_M100				L2	SpeedVac	500	250	1.935	5.2	4.605	5.6	0	0.52	5.55	3.86	2.285	6.85	9.1	6.2	0.0344	0.81	3.945	15.95	6.45	7.85	0.645	3.145	6
	425918-1	422523	11	A3_L3_M100				L3	SpeedVac	250	250	1.86	6.16	7.57	4.03	0	0.898	6.8	6.08	3.39	8.31	8.03	7.46	0.0465	0.774	4.24	16.5	10.9	7.87	1.6	3.21	8.07
	425918-1	422537	12	A3_D_M100				D	Direct freezing	500	original	3.07	6.77	8.21	7.01	0.151	1.02	6.15	8.97	3.39	7.76	12.6	7.21	2.23	1.39	4.52	16.5	10.7	9.71	2.75	3.54	7.03
	425918-1	422541	13	B1_L1_M100		B1	8	L1	SpeedVac	1000	250	0.81	2.2125	2.1825	3.925	0.02775	0.3375	5	2.48	1.25	4.125	4.925	2.575	0.024625	0.255	1.78	10.5	4.025	3.55	0.2525	1.55	3.175
	425918-1	422554	14	B1_L2_M100				L2	SpeedVac	500	250	1.685	3.75	4.77	2.935	0.12	0.312	3.76	4.035	1.66	4.66	7.55	5.05	0.072	0.58	3.05	11.55	7.3	5.6	0.76	2.045	3.515
	425918-1	422568	15	B1_L3_M100				L3	SpeedVac	250	250	1.53	2.71	2.86	2.72	0	0	3.5	4.3	1.33	3.18	5.7	2.86	0.14	0.76	2.18	8.31	5.83	3.3	0.839	1.94	3.38
	425918-1	422571	16	B1_D_M100				D	Direct freezing	500	original	1.59	4.12	6.2	4.48	0	0.495	5.18	3.49	2.51	5.13	4.97	5.54	1.33	1.72	3.17	14.1	8.68	4.96	2.59	2.89	5.16
	425918-1	422585	17	B2_L1_M100		B2	6	L1	SpeedVac	1000	250	0.755	1.8875	1.7425	2.675	0	0.245	3.8	2.6	0.885	4.6	4.9	1.975	0.03525	0	1.625	8.675	4.2	3.675	0.1945	1.485	4.375
	425918-1	422599	18	B2_L2_M100				L2	SpeedVac	500	250	1.17	3.135	3.605	4.775	0	0.2915	4.625	4.655	1.65	4.285	4.555	3.68	0.02815	0.4575	2.135	9.2	7.55	5.55	0.78	1.805	3.58
	425918-1	422607	19	B2_L3_M100				L3	SpeedVac	250	250	1.51	3.09	3.32	4.44	0	0.342	7.58	7.43	2	4.93	6.43	3.18	0.0908	0	2.82	8.62	5.85	6.23	1.2	1.96	5.45
	425918-1	422611	20	B2_D_M100				D	Direct freezing	500	original	1.02	4.06	4.44	4.87	0	1.17	6.97	4.8	2.31	5.09	5.23	6.03	1.29	0	3.3	12.3	7.28	6.61	3.07	3.14	3.21
	425918-1	423583	21	B3_L1_M100		B3	4	L1	SpeedVac	1000	250	0.9025	2.85	1.8625	3.45	0	0.3975	3.725	3	0.995	4.925	6.65	3.025	0.036	0.20825	2.36	11.65	6.45	3.5	0.216	1.8725	4.65
	425918-1	423597	22	B3_L2_M100				L2	SpeedVac	500	250	1.36	2.85	3.185	4.11	0.0492	0.331	6.6	4.325	2	6.4	6.75	4.06	0.02815	0.372	2.775	15.35	7.2	4.375	1.025	2.365	6.2
	425918-1	429517	23	B3_L3_M100				L3	SpeedVac	250	250	1.59	3.39	5.71	5.62	0	0.764	4.86	3.16	2.62	5.89	8.1	6.17	0.113	1.25	3.34	15.2	7.91	5.84	1.23	2.64	3.84
	425918-1	429521	24	B3_D_M100				D	Direct freezing	500	original	2.01	5.19	7.56	5.46	0.167	0.544	4.09	7.61	2.88	5.13	9.22	6.55	1.69	0	3.64	12	9.08	6.08	3.25	3.14	6.46
	425918-1	429534	25	C1_L1_M100		C1	8	L1	SpeedVac	1000	250	0.495	1.6925	0.8	3.525	0	0.181	5.075	2.33	0.7725	3.225	1.5725	2.525	0.0182	0.325	1.645	6.025	3.975	2.455	0.2175	1.51	2.85
	425918-1	429548	26	C1_L2_M100				L2	SpeedVac	500	250	0.625	2.095	2.52	3.365	0	0.1395	5.8	3.6	1.455	3.735	6.15	2.225	0.03	0	2.08	6.05	4.34	3.545	0.52	1.725	3.15
	425918-1	429551	27	C1_L3_M100				L3	SpeedVac	250	250	1.31	2.09	2.34	5.61	0	0.307	3.27	5.44	1.43	3.12	2.61	2.49	0.0563	0.77	1.87	7.65	3.89	4.16	0.879	2.28	3.46
	425918-1	429565	28	C1_D_M100				D	Direct freezing	500	original	1.22	3.74	5.31	2.53	0	0.865	5.22	5.79	2.29	4.86	4.71	3.42	1.48	0	2.39	9.32	5.23	5.78	3.14	2.51	4.63
	425918-1	429579	29	C2_L1_M100		C2	6	L1	SpeedVac	1000	250	0.8575	3.1	1.88	3.1	0.0495	0.2465	3.175	2.525	0.985	3.3	1.9625	2.3225	0.0255	0.2675	1.6325	10.05	3.15	3.45	0.3125	1.515	2.6
	425918-1	429582	30	C2_L2_M100				L2	SpeedVac	500	250	1.45	4.075	2.925	4.88	0.074	0.312	3.335	3.37	1.545	3.38	5.1	3.655	0.0382	0.431	2.28	9.5	5.8	4.2	0.805	1.715	2.625
	425918-1	429596	31	C2_L3_M100				L3	SpeedVac	250	250	1.74	3.11	3.89	6.53	0	0.393	3.94	4.04	1.35	3.03	4.89	3.2	0.0949	0	2.37	7.68	5.67	4.24	1.15	1.87	3.56
	425918-1	429604	32	C2_D_M100				D	Direct freezing	500	original	1.28	3.41	7.11	4.42	0	0.626	5.43	5.1	2.35	3.99	4.2	3.77	1.96	1.05	3.03	12.4	7.54	6.55	1.95	1.58	4.69
	425918-1	429618	33	C3_L1_M100		C3	4	L1	SpeedVac	1000	250	1.725	6.125	5.45	8.3	0.1015	0.47	10.975	5.95	2.1375	8.925	11.65	5.625	0.0435	0.17825	3.625	8.525	13.45	8.425	0.4	2.825	6.475
	425918-1	429621	34	C3_L2_M100				L2	SpeedVac	500	250	2.52	7.55	6.55	8.25	0	0.66	6.35	9	2.885	11.7	12.55	6.45	0.03905	0.4245	4.865	22.6	11.1	12.8	1.14	3.945	7.05
	425918-1	429635	35	C3_L3_M100				L3	SpeedVac	250	250	2.37	6.23	8.81	10.1	0.214	0.881	8.91	8.9	4.07	9.63	15.8	11.5	0.428	1.1	6.46	23	10	12	1.82	4.58	8.91
	425918-1	429649	36	C3_D_M100				D	Direct freezing	500	original	2.81	9.81	16.4	11.9	0	1.53	11	13.8	5.32	13.7	21.2	16.1	3.27	1.14	7.05	26.7	15	11.1	5.42	5.39	15.3
	425918-1	429652	37	A1_L1_M80	80% MeOH / 20% H2O	A1	8	L1	SpeedVac	1000	250	0.5925	2.1475	1.3675	2.0675	0	0.14825	2.18	1.64	0.815	2.925	3.4	2.42	0.03075	0	1.6025	7.3	3.75	2.23	0.24925	1.1075	2.4225
	425918-1	429666	38	A1_L2_M80				L2	SpeedVac	500	250	1.09	2.815	2.805	5.5	0.1055	0	2.48	3.475	1.68	1.805	4.42	4.75	0.0249	1.4	2.41	10.2	6.3	3.985	0.885	2.02	2.86
	425918-1	429670	39	A1_L3_M80				L3	SpeedVac	250	250	1.34	3.21	3.85	2.88	0	0.21	4.73	2.49	1.84	4.23	4.33	3.61	0.108	0	2.36	9.22	4.81	4.66	0.92	2.31	2.63
	425918-1	431377	40	A1_D_M80				D	Direct freezing	500	original	0.821	3.05	5.13	3.79	0	0.486	4.17	5.3	2.07	3.76	5.92	5.06	1.31	0	2.69	8.21	5.99	3.6	1.76	2.24	3.03
	425918-1	431381	41	A2_L1_M80		A2	6	L1	SpeedVac	1000	250	0.4975	1.1575	0.8775	3.75	0.039	0.093	1.315	2.445	0.5525	1.86	2.55	1.5	0.024275	0.211	1.12	5.325	2.3125	1.735	0.1645	0.8775	1.9925
	425918-1	425330	42	A2_L2_M80				L2	SpeedVac	500	250	0.955	1.31	2.34	2.89	0	0.19	2.6	3.38	1.28	2.715	3.265	1.79	0.0865	0.436	1.42	4.895	3.65	3.09	0.62	1.17	2.46
	425918-1	425343	43	A2_L3_M80				L3	SpeedVac	250	250	1.29	2.16	2.65	3.81	0	0	2.52	1.46	1.54	3.28	4.76	2.04	0.104	0.616	1.92	5.59	6.53	3.39	1.22	1.81	3.25
	425918-1	425357	44	A2_D_M80				D	Direct freezing	500	original	1.38	2.65	2.59	3.87	0.259	0	2.4	4.6	1.58	3.1	4.96	2.75	1.12	0.662	1.67	6.7	5.55	3.06	1.58	2.5	1.86
	425918-1	425361	45	A3_L1_M80		A3	4	L1	SpeedVac	1000	250	1.6625	5.425	3.7	7.025	0.03725	0.6325	6.525	4.55	2.05	7.425	11.325	4.725	0.06075	0.3875	3.05	15.6	7.875	9.025	0.425	3.6	4.625
	425918-1	425374	46	A3_L2_M80				L2	SpeedVac	500	250	2.1	5.15	4.76	5.25	0.0865	0.64	4.28	7.65	2.37	8.8	11.75	6.9	0.1365	0.7	3.535	15.35	8.65	7.95	0.605	2.835	6.4
	425918-1	425388	47	A3_L3_M80				L3	SpeedVac	250	250	2.16	5.53	4.8	6.54	0	0.972	4.7	8.23	3.13	8.53	8.2	8.84	0.215	0.962	3.49	14.6	8.06	11.7	1.75	3.91	6.41
	425918-1	425391	48	A3_D_M80				D	Direct freezing	500	original	2.01	6	8.55	9.67	0	1.03	4.94	8.38	4.62	7.71	8.02	9.34	2.41	0.617	4.53	15.4	12.1	6.03	4.76	4.06	7.14
	425918-1	425400	49	B1_L1_M80		B1	8	L1	SpeedVac	1000	250	0.2525	0.325	0.4025	0.895	0.04725	0	0.6275	0.9625	0.475	0.7175	1.1125	0.9725	0.0275	0.21675	0.4975	1.995	1.3825	1.0175	0.15075	0.4475	0.99
	425918-1	425413	50	B1_L2_M80				L2	SpeedVac	500	250	0.505	0.525	0.655	0.65	0	0	1.19	1.26	0.56	0.815	0.935	1.125	0.02435	0.4295	0.575	2.23	1.835	0.725	0.1255	0.52	0.805
	425918-1	425427	51	B1_L3_M80				L3	SpeedVac	250	250	0.785	0.872	1.34	2.08	0.12	0	0.639	2.77	0.92	1.02	0.692	1.2	0.0911	0.891	0.717	2.71	4.17	1.1	0.287	0.728	1.15
	425918-1	425431	52	B1_D_M80				D	Direct freezing	500	original	1.31	0.703	1.54	0	0	0	0.74	3.06	0.814	0.8	1.28	1.21	0.321	1.28	0.664	2.51	3.65	1.14	0.399	1.06	0.813
	425918-1	425444	53	B2_L1_M80		B2	6	L1	SpeedVac	1000	250	1.0025	2.1475	2.34	4.675	0	0.2165	3.5	6.825	1.055	3.85	4.525	2.2675	0.015175	0.22275	2.055	9.475	6.35	3.1	0.26	2.0175	2.75
	425918-1	425458	54	B2_L2_M80				L2	SpeedVac	500	250	1	2.905	1.73	5.5	0	0.302	4.61	7.15	1.9	4.07	7.65	3.005	0.0935	0.3435	2.64	10.3	7.2	4.855	0.74	1.97	4.69
	425918-1	425461	55	B2_L3_M80				L3	SpeedVac	250	250	1.69	2.68	3.48	5.2	0	0	5.18	5.26	2.06	4.89	7.54	5.81	0.185	1.32	3.03	9.72	6.87	5.4	1.35	2.2	2.99
	425918-1	425475	56	B2_D_M80				D	Direct freezing	500	original	1.12	3.33	3.88	5.8	0.16	0.593	4.02	8.49	2.29	5.22	3.41	4.1	1.42	0.647	3.07	10.5	5.58	3.99	2.1	2.05	4.92
	425918-1	425489	57	B3_L1_M80		B3	4	L1	SpeedVac	1000	250	2.015	8.725	11.65	11.35	0	0	14.75	10.925	4.075	13.825	20.85	13.6	0.995	0.19175	7.875	31.25	18.325	18.075	0.4575	6.85	12.575
	425918-1	425492	58	B3_L2_M80				L2	SpeedVac	500	250	2.995	10.5	9.25	13.7	0.081	1.72	17.15	11.55	4.865	15.8	22.4	13.4	0.4495	0.42	6.85	33.1	17	14.1	1.22	5.4	12.7
	425918-1	422050	59	B3_L3_M80				L3	SpeedVac	250	250	3.71	12.4	18.1	10.9	0	1.33	14.1	16.5	6.15	15.8	26.2	20.4	0.933	1.66	8.08	30.6	16.7	21.1	3.51	7.73	13.7
	425918-1	422063	60	B3_D_M80				D	Direct freezing	500	original	2.39	8.54	9.02	7.34	0	1.01	9.54	17.2	5.54	11.8	18.2	12.4	3.57	1.01	5.48	30.4	16.1	11.4	5.45	6.09	11.2
	425918-1	423605	61	C1_L1_M80		C1	8	L1	SpeedVac	1000	250	0.955	4.25	2.7	3.625	0.04025	0.04625	4.65	4.725	1.3125	5.4	6.475	4.8	0.04875	0.4375	2.6	10.775	7.275	4.625	0.365	1.6875	4.9
	425918-1	423619	62	C1_L2_M80				L2	SpeedVac	500	250	0.815	4.125	2.605	4.515	0	0	6.25	4.54	1.745	5.8	8.55	4.855	0.03325	0.3655	2.85	9.4	5.5	4.825	0.74	2.01	5.05
	425918-1	423622	63	C1_L3_M80				L3	SpeedVac	250	250	2.31	5	4.71	4.62	0.289	0.211	3.57	4.98	3.08	5.65	8.21	5.19	0	1.18	3.26	12.7	7.24	6.29	1.44	2.25	5.31
	425918-1	423636	64	C1_D_M80				D	Direct freezing	500	original	1.93	4.97	6.84	5.62	0	0.877	5.31	6.57	3.17	4.63	7.81	7.14	1.66	0.634	3.92	12.8	7.9	5.04	2.43	2.88	5.04
	425918-1	423640	65	C2_L1_M80		C2	6	L1	SpeedVac	1000	250	0.67	1.215	2.185	1.235	0	0.11425	1.93	2.75	0.76	2.925	3.25	2.75	0.04525	0.39	1.21	5.375	3.65	3	0.24225	0.825	1.4775
	425918-1	423653	66	C2_L2_M80				L2	SpeedVac	500	250	1.115	1.975	1.945	2.195	0.064	0.434	3.27	4.31	1.585	3.35	3.495	2.79	0.0625	0.57	1.835	7.2	4.14	3.13	0.5	1.46	2.405
	425918-1	423667	67	C2_L3_M80				L3	SpeedVac	250	250	2.48	2.14	3.87	4.15	0.163	0.415	3.52	7.85	2.64	3.18	4.16	4.38	0.122	2.99	2.24	7.71	9.19	3.52	0.969	2.47	3.7
	425918-1	423671	68	C2_D_M80				D	Direct freezing	500	original	0.821	1.86	2.88	2.26	0	0	2.09	3.13	1.26	2.44	2.56	2.57	0.486	0.719	1.17	5.97	4.54	2.77	0.874	1.1	2.28
	425918-1	423684	69	C3_L1_M80		C3	4	L1	SpeedVac	1000	250	1.3075	3.45	2.44	6.05	0.05275	0.0765	4.875	7.325	1.785	6.5	10	4.45	0.08375	0.355	4.05	15.325	7.225	5.8	0.38	2.575	6.225
	425918-1	423698	70	C3_L2_M80				L2	SpeedVac	500	250	1.44	4.14	2.605	8.75	0	0.239	7.6	7.75	2.47	5.9	8.15	5	0.071	0.945	3.705	13.05	10.2	5.55	0.735	3.32	6.75
	425918-1	423706	71	C3_L3_M80				L3	SpeedVac	250	250	2.03	3.87	3.19	7.3	0	0.756	8.03	6.53	3.4	6.84	12.4	7.57	0.219	0.978	3.9	13.9	10.2	7.33	1.74	3.47	5.04
	425918-1	423710	72	C3_D_M80				D	Direct freezing	500	original	1.59	4.61	4.79	7.65	0.155	0.64	7.89	8	3.59	6.89	9.3	6.42	2.35	0.812	4.5	15.4	8.44	6.81	4.98	4.1	5.86
	422655-1	423723	73	A1_L1_M50	50% MeOH/ 50% H2O	A1	8	L1	SpeedVac	1000	250	0.8225	3.25	3.05	7.8	0.019825	0.445	4.9	6.075	1.2125	4.9	6	4.1	1.2	0.194	3	11.75	5	5.725	0.905	1.96	5.625
	422655-1	423737	74	A1_L2_M50				L2	SpeedVac	500	250	1.12	3.95	3.55	6.2	0.115	0.705	4.605	6.1	1.925	4.92	6.95	3.78	0.605	0.483	2.755	9.4	5.7	5.95	0.65	1.62	4.34
	422655-1	423741	75	A1_L3_M50				L3	SpeedVac	250	250	2.1	4.18	4.19	4.81	0.125	0.62	4.22	7.83	2.2	4.65	5.75	4.86	0.449	0.769	3	13.4	5.77	5.28	1.22	2.28	5.84
	422655-1	423754	76	A1_D_M50				D	Direct freezing	500	original	1.94	4.23	7.01	5.4	0.113	0.698	3.26	8.52	2.65	5.72	6.67	7.25	1.63	1.92	3.29	14.2	6.98	6.32	2.69	3.21	6.67
	422655-1	423768	77	A2_L1_M50		A2	6	L1	SpeedVac	1000	250	1.0175	2.95	3.425	5.5	0	0.4125	3.15	4.95	1.375	4.95	7.275	4.65	1.3925	0.2675	2.75	11.8	6.15	4.825	0.5	1.9725	3.875
	422655-1	424735	78	A2_L2_M50				L2	SpeedVac	500	250	1.095	3.985	5.2	5.5	0.096	0.625	4.79	6.2	2	4.48	6	6	1.29	0.4695	3.14	12.55	3.795	6.15	0.635	1.895	5.55
	422655-1	424749	79	A2_L3_M50				L3	SpeedVac	250	250	1.97	4.36	4.82	5.76	0	0.664	4.97	10	2.68	6.82	7.49	7.01	1.85	1.02	3.88	16.5	7.88	6.21	1.24	2.78	8.08
	422655-1	431394	80	A2_D_M50				D	Direct freezing	500	original	2.08	4.34	6.8	7.75	0.13	0.522	5.94	10.8	2.87	5.56	7.38	5.51	1.76	1.2	3.24	14.1	9.26	6.36	2.87	2.22	8.16
	422655-1	431402	81	A3_L1_M50		A3	4	L1	SpeedVac	1000	250	1.6275	4.9	5.575	9.975	0.0285	0.625	8.45	10.625	1.895	6.625	4.925	4.95	2.0875	0.29	4.275	18.35	8.625	6.75	1.0375	2.465	6.35
	422655-1	431416	82	A3_L2_M50				L2	SpeedVac	500	250	1.41	3.685	5.7	11.4	0.071	0.765	6.15	10.15	2.835	6.2	4.085	4.925	2.245	0.4925	3.69	12.9	6.35	6.25	1.435	1.97	9.35
	422655-1	431420	83	A3_L3_M50				L3	SpeedVac	250	250	1.42	4.67	9.36	11.7	0.117	0.995	8.55	15	4.07	9.6	10.6	7.19	1.2	0.781	6.15	23.5	9.51	10.6	2.94	4.21	9.15
	422655-1	431433	84	A3_D_M50				D	Direct freezing	500	original	2.26	4	10.1	13.4	0	0.861	10.2	14.5	3.83	7.57	8.51	6.25	2.35	0.867	4.3	19.4	7.75	8.5	4.11	5	10.6
	422655-1	431447	85	B1_L1_M50		B1	8	L1	SpeedVac	1000	250	0.74	1.5475	1.9875	3.4	0.016175	0.24975	2.825	5.425	0.8875	2.3225	3.2	1.655	0.16225	0.2195	1.57	5.55	4	2.625	0.4625	1.4175	3.575
	422655-1	431451	86	B1_L2_M50				L2	SpeedVac	500	250	1.155	2.245	3.365	3.41	0.0484	0.366	5	8	1.875	4.185	3.975	3.055	1.035	0.625	2.455	9.8	5.05	4.255	0.935	1.87	3.845
	422655-1	431464	87	B1_L3_M50				L3	SpeedVac	250	250	1.1	1.88	3.13	4.28	0.113	0.532	3.93	6.21	1.57	2.81	3.77	2.96	0.463	1.51	2.16	8.93	4.6	2.64	1.03	1.73	2.6
	422655-1	431478	88	B1_D_M50				D	Direct freezing	500	original	1.86	1.47	3.35	4.1	0.172	0.478	3.47	8.47	1.79	2.39	2.81	3.34	0.877	2.23	1.74	5.69	7.35	4.02	1.44	1.55	3.6
	422655-1	431481	89	B2_L1_M50		B2	6	L1	SpeedVac	1000	250	0.9625	3.875	4.7	3.7	0	0.5175	3.35	6.9	1.7075	4.625	5.55	4.125	0.605	0.192	2.925	11.275	4.8	4.225	0.8275	1.7825	4.25
	422655-1	431495	90	B2_L2_M50				L2	SpeedVac	500	250	1.475	3.725	3.84	4.505	0.03025	0.59	4.805	6.3	1.725	4	5.5	4.39	0.313	0.4185	2.51	9.25	6.1	6	1.07	2.115	5.35
	422655-1	431503	91	B2_L3_M50				L3	SpeedVac	250	250	1.72	3.67	5.09	5.35	0.086	0.747	5.32	7.76	2.78	5.09	6.67	6.19	0.614	1.25	3.42	11.8	5.76	5.97	1.91	2.59	7.43
	422655-1	431517	92	B2_D_M50				D	Direct freezing	500	original	1.54	3.52	7.58	4.22	0	0.556	4.33	6.69	2.35	4.16	5.15	4.7	1.54	0.693	2.73	11	6.64	5.71	2.36	2.43	4.97
	422655-1	431521	93	B3_L1_M50		B3	4	L1	SpeedVac	1000	250	0.43	1.0175	1.3875	1.5425	0.021875	0.20525	1.2725	2.8	0.695	1.36	1.9725	1.34	0.11975	0.28	1.0675	3.275	1.9175	1.2625	0.335	0.8175	1.6
	422655-1	431534	94	B3_L2_M50				L2	SpeedVac	500	250	1.12	3.22	3.35	6.85	0.068	0.595	4.415	7.05	2.21	4.01	5.3	4.49	0.3345	0.61	2.33	11.05	4.71	4.615	0.735	1.585	5.85
	422655-1	431548	95	B3_L3_M50				L3	SpeedVac	250	250	2.05	3.21	4.75	5.74	0.0675	0.942	4.89	8.87	2.38	5.01	5.66	3.64	0.343	0.962	3.21	10.4	7.39	5.8	1.2	2.73	6.17
	422655-1	431551	96	B3_D_M50				D	Direct freezing	500	original	1.32	4.03	4.38	6.02	0.04	0.531	6.55	10.5	2.49	5.17	7.26	5.13	1.47	0.702	3.13	14.8	7.66	6.09	2.74	3.01	6.58
	422655-1	433457	97	C1_L1_M50		C1	8	L1	SpeedVac	1000	250	1.1525	3.7	3.1	6.425	0.005975	0.7775	4.25	8.225	1.36	4.925	5.625	3.475	0.56	0.1495	2.925	12.25	5.475	5.05	0.56	2.2075	9.675
	422655-1	433461	98	C1_L2_M50				L2	SpeedVac	500	250	1.67	3.07	3.795	6.15	0.053	0.448	3.42	6.65	1.955	4.595	5.95	4.13	0.3125	1.15	2.64	11.25	7.85	5.6	0.865	1.84	8.3
	422655-1	422077	99	C1_L3_M50				L3	SpeedVac	250	250	1.64	3.43	5.3	4.13	0.0942	0.594	3.26	9.5	2.72	5.68	6.68	4.36	0.644	0.633	3.58	12.9	7.75	6.43	1.41	2.95	4.34
	422655-1	422081	100	C1_D_M50				D	Direct freezing	500	original	1.96	4.11	5.44	4.36	0.0789	0.896	4.47	8.74	2.57	5.42	7.47	4.22	1.89	0.64	3.69	12.7	9.76	6.04	2.86	2.82	5.98
	422655-1	422094	101	C2_L1_M50		C2	6	L1	SpeedVac	1000	250	0.86	2.65	2.975	5.975	0.0255	0.3225	5	4.85	1.3	3.5	4.75	3.225	0.5525	0.24225	2.07	8.8	4.325	4.2	0.4675	1.9775	4.075
	422655-1	422102	102	C2_L2_M50				L2	SpeedVac	500	250	1.3	2.77	2.72	3.62	0.1095	0.206	2.51	5.65	1.59	3.745	4.33	3.28	0.2885	0.505	2.19	9.35	4.405	4.21	0.74	1.48	4.34
	422655-1	422116	103	C2_L3_M50				L3	SpeedVac	250	250	1.56	5.74	5.91	6.27	0.527	0.96	3.84	11	3.56	5.02	5.92	4.74	0.443	0.58	3.52	13.1	6.47	5.13	1.94	2.63	6.79
	422655-1	422120	104	C2_D_M50				D	Direct freezing	500	original	1.37	4.44	5.7	6.08	0.225	0.754	2.99	7.9	1.9	4.45	2.64	4.36	1.06	1.01	2.66	10.6	5.58	4.32	3.05	2.45	3.54
	422655-1	422133	105	C3_L1_M50		C3	4	L1	SpeedVac	1000	250	1.485	6.025	5.7	6.1	0	0.705	4.85	7.6	2.3975	7.85	12.4	7.125	0.6675	0.19275	4.25	16.8	9	7.95	0.8825	2.46	7.225
	422655-1	422147	106	C3_L2_M50				L2	SpeedVac	500	250	1.965	8	8.45	6	0.057	0.99	5.25	7.7	2.93	8	10.35	10.15	1.965	0.51	5.55	21.1	12.5	10.85	1.715	4.275	10.15
	422655-1	422151	107	C3_L3_M50				L3	SpeedVac	250	250	1.88	8.49	10.3	6.23	0.116	1.48	6.79	9.36	3.86	7.19	11.8	8.78	0.555	0.799	4.83	19.3	15.2	8.73	1.82	4.19	10.5
	422655-1	422164	108	C3_D_M50				D	Direct freezing	500	original	1.82	6.47	13.8	7.04	0.0643	1.33	4.12	13	4.14	10.2	12.3	7.5	2.22	0.591	4.97	17.3	12.1	9.18	4.21	4.88	7.84
	422655-1	422178	109	A1_L1_H20	100% H2O	A1	8	L1	SpeedVac	1000	250	0.62	1.2225	1.985	2.25	0.009775	0.20375	1.27	2.875	0.845	1.6325	2.02	1.35	0.6575	0.275	1.2025	4.275	1.5625	1.8575	0.815	0.725	1.9375
	422655-1	422181	110	A1_L2_H20				L2	SpeedVac	500	250	1.805	2.94	4.715	6.05	0.04285	0.9	6.3	7.95	2.44	5.15	8.85	3.605	1.67	0.525	4.1	12.3	4.575	5.8	2.795	2.7	4.45
	422655-1	422195	111	A1_L3_H20				L3	SpeedVac	250	250	2.01	3.12	4.87	6.14	0.215	0.547	5	6.29	2.21	3.76	3.83	6.33	1.03	2.47	2.58	8.92	7.67	4.71	1.96	1.86	2.98
	422655-1	422203	112	A1_D_H20				D	Direct freezing	500	original	1.41	2.38	4.07	4.7	0	0.297	3.35	5.17	1.6	3.02	1.84	3.22	0.857	0.826	1.81	6.78	3.83	4.37	1.72	1.85	2.23
	422655-1	422217	113	A2_L1_H20		A2	6	L1	SpeedVac	1000	250	1.8625	7.55	7.15	6.4	0.021025	0.9075	3.925	9.275	2.495	7.25	8.8	8.225	1.8525	0.211	5.1	17.075	8.15	7.25	3.125	3.125	8.325
	422655-1	422221	114	A2_L2_H20				L2	SpeedVac	500	250	1.88	5.75	11.05	8.4	0.0366	0.82	4.085	7.25	3.045	6.15	4.61	6.35	2.11	0.59	4.38	16.65	8.7	7	2.71	2.905	6.4
	422655-1	422234	115	A2_L3_H20				L3	SpeedVac	250	250	2.36	10.5	15.4	9.88	0	0.942	7.28	11.5	5.13	9.83	12	9.91	3.15	0.721	7.83	29.5	13.3	13.2	5.44	4.44	10.4
	422655-1	423201	116	A2_D_H20				D	Direct freezing	500	original	1.99	8.34	14.3	8.48	0.0865	1.13	7.58	14.9	4.59	9.5	10.9	10.4	3.17	0.828	6.07	26.2	13.1	12.6	4.01	3.77	12
	422655-1	423215	117	A3_L1_H20		A3	4	L1	SpeedVac	1000	250	0.9275	1.4175	3.025	2.725	0.021575	0.3225	1.96	3.825	0.945	2.3475	2.825	2.09	0.8275	0.415	1.3425	5.5	3.1	2.55	1.0475	1.1175	1.6875
	422655-1	424752	118	A3_L2_H20				L2	SpeedVac	500	250	2.22	2.785	6	6.75	0.0965	0.825	3.925	6.9	2.04	4.61	3.94	4.8	2.63	0.905	3.46	11.7	6.8	6.7	2.37	2.235	4.875
	422655-1	424766	119	A3_L3_H20				L3	SpeedVac	250	250	2.05	5.61	8.98	5.99	0.103	0.697	5.62	11.3	3.02	5.99	4.47	7.63	3.03	1.46	4.3	15.1	9.33	9.74	2.96	4.19	7.1
	422655-1	424770	120	A3_D_H20				D	Direct freezing	500	original	1.45	5.57	6.25	8.51	0	1.14	3.56	9.64	2.89	7.84	13.7	6.98	2.54	0.74	4.47	20.2	9.67	7.1	3.66	2.8	7.01
	422655-1	424783	121	B1_L1_H20		B1	8	L1	SpeedVac	1000	250	0.995	2.6	4.05	4.65	0.0196	0.54	3.025	5.375	1.53	3.3	4.5	4	1.16	0.3775	2.22	8.775	3.075	4.2	2.0375	2.1425	4.1
	422655-1	424797	122	B1_L2_H20				L2	SpeedVac	500	250	2.07	4.31	8.3	8.55	0.095	0.81	4.595	11.25	3.015	6.6	10.55	5.8	1.74	0.83	3.98	17.4	8.8	6.95	3.21	3.76	5.65
	422655-1	424805	123	B1_L3_H20				L3	SpeedVac	250	250	1.71	4.5	6.25	8.95	0.0932	0.85	5.91	12.1	3.64	7.13	8.95	7.51	2.08	1.44	5.02	19.3	7.11	6.7	3.4	3.57	7.41
	422655-1	424819	124	B1_D_H20				D	Direct freezing	500	original	2.5	5.6	8.2	8.33	0.204	1.39	5	11.5	2.96	6.12	3.29	4.27	1.75	1.56	4.9	17.4	13.4	9.5	3.74	2.81	5.04
	422655-1	424822	125	B2_L1_H20		B2	6	L1	SpeedVac	1000	250	0.82	2.1625	4.225	2.6	0.011325	0.3325	2.7	2.225	1.0225	2.165	2.205	2.4575	0.7075	0.3575	1.59	5.875	2.435	2.65	0.995	1.1675	3.05
	422655-1	424836	126	B2_L2_H20				L2	SpeedVac	500	250	0.71	3.515	5.9	4.48	0	0.4915	2.345	4.825	1.74	3.475	2.23	4.275	1.025	0.415	2.605	12.7	4.505	5	1.855	2.19	3.785
	422655-1	424840	127	B2_L3_H20				L3	SpeedVac	250	250	1.87	6.01	5.76	5.13	0.0723	1.16	3.59	9.62	2.81	6.25	4.99	7.67	2.19	0.942	3.66	16.2	6.85	7.06	3.06	3.14	9.13
	422655-1	424853	128	B2_D_H20				D	Direct freezing	500	original	2.45	5.25	9.82	6.77	0.0849	0.586	4.17	9.23	2.81	6.51	4.79	6.33	1.36	1.6	4.24	13.6	8.43	6.57	2.79	3.09	6.62
	422655-1	424867	129	B3_L1_H20		B3	4	L1	SpeedVac	1000	250	1.675	3.65	4.4	6.875	0	0.6575	4.625	5.425	1.845	4.3	5.6	3.7	1.3225	0.415	2.825	11.175	5.375	4.625	2.1475	1.9325	5.4
	422655-1	424871	130	B3_L2_H20				L2	SpeedVac	500	250	1.07	3.96	5.7	6.35	0.0895	0.66	3.595	4.715	1.785	4.735	4.335	5	1.215	0.525	3.105	12.2	4.605	5.25	2.115	1.945	5.4
	422655-1	424884	131	B3_L3_H20				L3	SpeedVac	250	250	1.06	3.88	5.76	4.73	0.0887	0.995	3.82	8.7	2.55	4.91	4.09	5.44	1.19	1.15	2.93	11.8	8.22	7.75	2.07	2.84	5.85
	422655-1	424898	132	B3_D_H20				D	Direct freezing	500	original	1.66	3.52	6.48	5.75	0.0644	0.617	2.66	5.7	2.2	4.05	4.91	4.52	1.43	0.77	2.63	10	4.55	5.88	2.21	3.01	5.11
	422655-1	424906	133	C1_L1_H20		C1	8	L1	SpeedVac	1000	250	1.9025	2.875	5.275	6.5	0.03025	0.8975	4.5	7.4	1.7975	4.175	5.6	3.575	1.9025	0.36	2.95	10.725	4.825	5.85	2.0875	1.8625	3.525
	422655-1	424910	134	C1_L2_H20				L2	SpeedVac	500	250	1.97	2.635	5.65	10.5	0.0745	0.67	4.29	7.8	2.465	4.78	8.35	3.945	1.53	0.805	4.735	14.15	7.65	3.75	2.76	3.66	4.885
	422655-1	425882	135	C1_L3_H20				L3	SpeedVac	250	250	2.98	2.62	5.79	11.2	0.208	1.03	5.91	12.3	2.31	4.78	7.68	5.11	1.65	3.74	3.24	9.8	11.9	7.97	2.59	2.17	6.38
	422655-1	425896	136	C1_D_H20				D	Direct freezing	500	original	1.09	2.49	5.65	5.24	0	0.478	3.39	9.02	2.1	4.31	3.98	3.61	1.73	0.743	2.9	10.9	5.81	5.69	2.34	2.37	5.03
	422655-1	433474	137	C2_L1_H20		C2	6	L1	SpeedVac	1000	250	1.5475	2.3175	4.5	5.525	0.0209	0.78	6.725	5.15	1.6625	4.3	5.275	3.05	1.5875	0.2925	3.25	10.75	4.125	3.95	2.1775	2.03	4.525
	422655-1	433488	138	C2_L2_H20				L2	SpeedVac	500	250	2.37	2.89	10.75	7.55	0.0449	0.785	7.15	11.95	2.59	5.5	10.35	4.65	1.835	1.53	4.29	12.8	8.35	5.7	2.795	2.865	6.55
	422655-1	433491	139	C2_L3_H20				L3	SpeedVac	250	250	2.37	4.07	8.57	7.7	0.0592	1.45	6.91	11.6	3.99	7.29	8.83	7.08	2.37	0.885	5.18	17.9	9.15	7.57	3.47	3.94	7.35
	422655-1	433500	140	C2_D_H20				D	Direct freezing	500	original	2.48	3.87	7	9.52	0.279	0.805	5.89	11.5	3.28	6.22	7.85	6.99	1.86	1.43	5.01	16.1	7.31	9	3.11	3.98	5.45
	422655-1	433513	141	C3_L1_H20		C3	4	L1	SpeedVac	1000	250	0.875	2.75	4.3	2.825	0	0.485	3.2	4.525	1.3975	3.425	5.575	2.625	1.6075	0.183	2.495	8.2	4.2	3.725	1.4125	1.3	3.55
	422655-1	433527	142	C3_L2_H20				L2	SpeedVac	500	250	1.895	5.55	8.75	8.4	0.0955	1.31	8	12.85	3.37	7.65	8.95	9.9	2.43	0.75	5.45	16.25	10.3	7.55	4.285	3.335	12.1
	422655-1	433531	143	C3_L3_H20				L3	SpeedVac	250	250	2.24	7.71	11.7	8.68	0.0783	1.17	6.69	14.4	3.92	8.15	13.7	9.02	2.69	0.581	6.11	19.8	8.87	11.4	3.94	4.64	11.7
	422655-1	433544	144	C3_D_H20				D	Direct freezing	500	original	2.21	6.31	10.5	8.08	0.099	1.42	6.4	13.1	3.34	8.14	13	8.76	2.59	0.708	5.15	20.5	9.83	8.83	3.94	4.54	8.47
											1.77333
concentration is µM
however, 10 mio cells were reconstituted in either 8, 6 or 4 ml
									Ala	Arg	Asn	Asp	Cit	Gln	Glu	Gly	His	Ile	Leu	Lys	Met	Orn	Phe	Pro	Ser	Thr	Trp	Tyr	Val						Ala	Arg	Asn	Asp	Cit	Gln	Glu	Gly	His	Ile	Leu	Lys	Met	Orn	Phe
						100% Methanol	8	1000	21.76	56.6133	43.0667	109.333	0.296	7.528	128.347	68.9867	27.0933	99.0667	96.7733	75.8933	0.716533	8.98667	48.48	223.2	111.36	87.1733	6.73867	43.7333	89.1733			100% Methanol	8	1000	0.68	1.76917	1.34583	3.41667	0.00925	0.23525	4.01083	2.15583	0.846667	3.09583	3.02417	2.37167	0.0223917	0.280833	1.515
							6	1000	20.26	65.1	44.26	69.4	0.396	5.224	75.8	49.26	24.14	91	98.3	57.18	0.486	2.14	41.54	209.4	86.2	90.4	5.148	34.8	86.4				6	1000	0.844167	2.7125	1.84417	2.89167	0.0165	0.217667	3.15833	2.0525	1.00583	3.79167	4.09583	2.3825	0.02025	0.0891667	1.73083
Additional factor required, see experimental layout							4	1000	22.1333	66.4	60.6	82.4	0.824	7.92	103.6	67.4667	25.48	106.933	141.867	73.7333	0.653333	4.91467	49.7867	190.4	141.733	94.4	5.352	39.0533	92.4				4	1000	1.38333	4.15	3.7875	5.15	0.0515	0.495	6.475	4.21667	1.5925	6.68333	8.86667	4.60833	0.0408333	0.307167	3.11167
							8	500	31.8933	86.24	93.12	82.5067	1.28	6.96	127.2	105.333	42.72	102.347	175.947	105.493	1.536	10.4267	71.52	237.707	158.08	119.413	18.08	50.4	92.96				8	500	0.996667	2.695	2.91	2.57833	0.04	0.2175	3.975	3.29167	1.335	3.19833	5.49833	3.29667	0.048	0.325833	2.235
							6	500	28.24	86.56	69.4	100.48	0.592	6.864	92.6	88.92	36.88	102.12	110	93.64	0.9828	10.548	60	230.4	152.4	115.24	16.88	43.84	86.48				6	500	1.17667	3.60667	2.89167	4.18667	0.0246667	0.286	3.85833	3.705	1.53667	4.255	4.58333	3.90167	0.04095	0.4395	2.5
							4	500	31.0133	83.2	76.48	95.7867	0.2624	8.05867	98.6667	91.6533	38.24	133.067	151.467	89.12	0.541867	8.568	61.7867	287.467	132	133.467	14.9867	50.4267	102.667				4	500	1.93833	5.2	4.78	5.98667	0.0164	0.503667	6.16667	5.72833	2.39	8.31667	9.46667	5.57	0.0338667	0.5355	3.86167
							8	250	38.2613	75.9467	83.4133	104.64	1.70667	3.27467	89.4933	135.467	43.7333	96.1067	132.48	89.3867	2.576	16.32	59.0933	225.28	154.88	108.48	26.2613	59.52	95.4667				8	250	1.19567	2.37333	2.60667	3.27	0.0533333	0.102333	2.79667	4.23333	1.36667	3.00333	4.14	2.79333	0.0805	0.51	1.84667
							6	250	38.72	84.88	92.64	122.08	0	9.568	126.56	111.52	44.72	107.28	148.24	94.8	2.5016	6.064	64.48	219.2	151.12	119.76	27.92	51.04	114.32				6	250	1.61333	3.53667	3.86	5.08667	0	0.398667	5.27333	4.64667	1.86333	4.47	6.17667	3.95	0.104233	0.252667	2.68667
							4	250	31.04	84.16	117.813	105.333	1.14133	13.5627	109.707	96.7467	53.76	127.093	170.293	134.027	3.13333	16.6613	74.88	291.733	153.653	137.12	24.8	55.6267	111.04				4	250	1.94	5.26	7.36333	6.58333	0.0713333	0.847667	6.85667	6.04667	3.36	7.94333	10.6433	8.37667	0.195833	1.04133	4.68
							8	direct	38.6987	109.867	165.973	103.893	0	18.1547	141.867	122.56	66.56	129.493	130.133	126.293	39.456	18.3467	76.48	325.973	192.213	161.28	71.7867	75.7333	129.92				8	direct	1.20933	3.43333	5.18667	3.24667	0	0.567333	4.43333	3.83	2.08	4.04667	4.06667	3.94667	1.233	0.573333	2.39
							6	direct	30.56	105.28	167.92	106.56	0	18.912	147.2	123.76	67.44	124.56	149.52	136.88	36.32	14.872	83.92	291.2	197.68	134	59.04	68.72	95.28				6	direct	1.27333	4.38667	6.99667	4.44	0	0.788	6.13333	5.15667	2.81	5.19	6.23	5.70333	1.51333	0.619667	3.49667
							4	direct	42.08	116.107	171.573	129.973	1.696	16.5013	113.28	162.027	61.8133	141.813	229.44	159.253	38.3467	13.4933	81.12	294.4	185.493	143.413	60.9067	64.3733	153.547				4	direct	2.63	7.25667	10.7233	8.12333	0.106	1.03133	7.08	10.1267	3.86333	8.86333	14.34	9.95333	2.39667	0.843333	5.07
						80% Methanol	8	1000	19.2	71.7067	47.68	70.2667	0.933333	2.07467	79.5467	78.16	27.76	96.4533	117.2	87.3867	1.14133	6.97867	50.1333	214.08	132.347	83.9733	8.16	34.5867	88.6667			80% Methanol	8	1000	0.6	2.24083	1.49	2.19583	0.0291667	0.0648333	2.48583	2.4425	0.8675	3.01417	3.6625	2.73083	0.0356667	0.218083	1.56667
							6	1000	17.36	36.16	43.22	77.28	0.312	3.39	53.96	96.16	18.94	69.08	82.6	52.14	0.6776	6.59	35.08	161.4	98.5	62.68	5.334	29.76	49.76				6	1000	0.723333	1.50667	1.80083	3.22	0.013	0.14125	2.24833	4.00667	0.789167	2.87833	3.44167	2.1725	0.0282333	0.274583	1.46167
							4	1000	26.5867	93.8667	94.88	130.267	0.48	3.78133	139.467	121.6	42.1867	148	224.933	121.467	6.07733	4.98267	79.8667	331.6	178.267	175.467	6.73333	69.4667	124.933				4	1000	1.66167	5.86667	5.93	8.14167	0.03	0.236333	8.71667	7.6	2.63667	9.25	14.0583	7.59167	0.379833	0.311417	4.99167
							8	500	25.7067	79.6267	64.6933	113.76	1.12533	0	105.813	98.9333	42.5067	89.8133	148.32	114.453	0.88	23.4133	62.24	232.853	145.44	101.707	18.672	48.5333	92.96				8	500	0.803333	2.48833	2.02167	3.555	0.0351667	0	3.30667	3.09167	1.32833	2.80667	4.635	3.57667	0.0275	0.731667	1.945
							6	500	24.56	49.52	48.12	84.68	0.512	7.408	83.84	118.72	38.12	81.08	115.28	60.68	1.94	10.796	47.16	179.16	119.92	88.6	14.88	36.8	76.44				6	500	1.02333	2.06333	2.005	3.52833	0.0213333	0.308667	3.49333	4.94667	1.58833	3.37833	4.80333	2.52833	0.0808333	0.449833	1.965
							4	500	34.8533	105.547	88.6133	147.733	0.893333	13.8613	154.827	143.733	51.76	162.667	225.6	134.933	3.504	11.0133	75.1467	328	191.2	147.2	13.6533	61.6267	137.867				4	500	2.17833	6.59667	5.53833	9.23333	0.0558333	0.866333	9.67667	8.98333	3.235	10.1667	14.1	8.43333	0.219	0.688333	4.69667
							8	250	47.3067	96.8747	105.6	102.187	4.36267	4.49067	95.3493	109.227	62.2933	116.267	141.141	106.667	2.12373	22.0907	67.5947	262.72	173.013	128.533	28.2347	56.4053	96.96				8	250	1.47833	3.02733	3.3	3.19333	0.136333	0.140333	2.97967	3.41333	1.94667	3.63333	4.41067	3.33333	0.0663667	0.690333	2.11233
							6	250	43.68	55.84	80	105.28	1.304	3.32	89.76	116.56	49.92	90.8	131.68	97.84	3.288	39.408	57.52	184.16	180.72	98.48	28.312	51.84	79.52				6	250	1.82	2.32667	3.33333	4.38667	0.0543333	0.138333	3.74	4.85667	2.08	3.78333	5.48667	4.07667	0.137	1.642	2.39667
							4	250	42.1333	116.267	139.147	131.947	0	16.3093	143.093	166.72	67.6267	166.24	249.6	196.32	7.29067	19.2	82.5067	315.2	186.453	214.027	37.3333	80.5867	134.133				4	250	2.63333	7.26667	8.69667	8.24667	0	1.01933	8.94333	10.42	4.22667	10.39	15.6	12.27	0.455667	1.2	5.15667
							8	direct	43.3173	93.0453	144.107	100.373	0	14.5387	109.013	159.253	64.576	98.0267	160.107	143.04	35.104	20.416	77.5893	250.88	187.093	104.32	48.9493	65.92	94.752				8	direct	1.35367	2.90767	4.50333	3.13667	0	0.454333	3.40667	4.97667	2.018	3.06333	5.00333	4.47	1.097	0.638	2.42467
							6	direct	26.568	62.72	74.8	95.44	3.352	4.744	68.08	129.76	41.04	86.08	87.44	75.36	24.208	16.224	47.28	185.36	125.36	78.56	36.432	45.2	72.48				6	direct	1.107	2.61333	3.11667	3.97667	0.139667	0.197667	2.83667	5.40667	1.71	3.58667	3.64333	3.14	1.00867	0.676	1.97
							4	direct	31.9467	102.133	119.253	131.52	0.826667	14.2933	119.307	179.093	73.3333	140.8	189.44	150.187	44.4267	13.008	77.3867	326.4	195.413	129.28	81.0133	76	129.067				4	direct	1.99667	6.38333	7.45333	8.22	0.0516667	0.893333	7.45667	11.1933	4.58333	8.8	11.84	9.38667	2.77667	0.813	4.83667
						50% Methanol	8	1000	28.96	90.64	86.8	188	0.447733	15.704	127.733	210.4	36.9067	129.573	158.133	98.4533	20.504	6.00533	79.9467	315.2	154.4	142.933	20.56	59.5733	201.333			50% Methanol	8	1000	0.905	2.8325	2.7125	5.875	0.0139917	0.49075	3.99167	6.575	1.15333	4.04917	4.94167	3.07667	0.64075	0.187667	2.49833
							6	1000	22.72	75.8	88.8	121.4	0.204	10.02	92	133.6	35.06	104.6	140.6	96	20.4	5.614	61.96	255	122.2	106	14.36	45.86	97.6				6	1000	0.946667	3.15833	3.7	5.05833	0.0085	0.4175	3.83333	5.56667	1.46083	4.35833	5.85833	4	0.85	0.233917	2.58167
							4	1000	18.8933	63.6933	67.5333	93.96	0.268667	8.188	77.72	112.133	26.6	84.4533	102.92	71.5467	15.332	4.068	51.16	204.933	104.227	85.1333	12.0267	30.6267	80.9333				4	1000	1.18083	3.98083	4.22083	5.8725	0.0167917	0.51175	4.8575	7.00833	1.6625	5.27833	6.4325	4.47167	0.95825	0.25425	3.1975
							8	500	42.08	98.8267	114.24	168.107	2.30827	16.2027	138.933	221.333	61.3867	146.133	180	116.96	20.8267	24.0853	83.7333	324.8	198.4	168.587	26.1333	56.8533	175.84				8	500	1.315	3.08833	3.57	5.25333	0.0721333	0.506333	4.34167	6.91667	1.91833	4.56667	5.625	3.655	0.650833	0.752667	2.61667
							6	500	30.96	83.84	94.08	109	1.886	11.368	96.84	145.2	42.52	97.8	126.64	109.36	15.132	11.144	62.72	249.2	114.4	130.88	19.56	43.92	121.92				6	500	1.29	3.49333	3.92	4.54167	0.0785833	0.473667	4.035	6.05	1.77167	4.075	5.27667	4.55667	0.6305	0.464333	2.61333
							4	500	23.9733	79.4933	93.3333	129.333	1.04533	12.5333	84.3467	132.8	42.5333	97.12	105.253	104.347	24.2373	8.6	61.7067	240.267	125.653	115.813	20.72	41.76	135.2				4	500	1.49833	4.96833	5.83333	8.08333	0.0653333	0.783333	5.27167	8.3	2.65833	6.07	6.57833	6.52167	1.51483	0.5375	3.85667
							8	250	51.6267	101.227	134.613	141.013	3.54347	18.624	121.707	251.093	69.2267	140.16	172.8	129.92	16.5973	31.0613	93.2267	375.787	193.28	153.067	39.04	74.24	136.32				8	250	1.61333	3.16333	4.20667	4.40667	0.110733	0.582	3.80333	7.84667	2.16333	4.38	5.4	4.06	0.518667	0.970667	2.91333
							6	250	42	110.16	126.56	139.04	4.904	18.968	113.04	230.08	72.16	135.44	160.64	143.52	23.256	22.8	86.56	331.2	160.88	138.48	40.72	64	178.4				6	250	1.75	4.59	5.27333	5.79333	0.204333	0.790333	4.71	9.58667	3.00667	5.64333	6.69333	5.98	0.969	0.95	3.60667
							4	250	28.5333	87.3067	130.187	126.24	1.60267	18.224	107.893	177.227	54.9867	116.267	149.653	104.587	11.1893	13.5573	75.68	283.733	171.2	134.027	31.7867	59.36	137.707				4	250	1.78333	5.45667	8.13667	7.89	0.100167	1.139	6.74333	11.0767	3.43667	7.26667	9.35333	6.53667	0.699333	0.847333	4.73
							8	direct	61.44	104.64	168.533	147.84	3.8816	22.1013	119.467	274.453	74.7733	144.32	180.8	157.973	46.9013	51.0933	93.0133	347.627	256.96	174.72	74.56	80.8533	173.333				8	direct	1.92	3.27	5.26667	4.62	0.1213	0.690667	3.73333	8.57667	2.33667	4.51	5.65	4.93667	1.46567	1.59667	2.90667
							6	direct	39.92	98.4	160.64	144.4	2.84	14.656	106.08	203.12	56.96	113.36	121.36	116.56	34.88	23.224	69.04	285.6	171.84	131.12	66.24	56.8	133.36				6	direct	1.66333	4.1	6.69333	6.01667	0.118333	0.610667	4.42	8.46333	2.37333	4.72333	5.05667	4.85667	1.45333	0.967667	2.87667
							4	direct	28.8	77.3333	150.827	141.12	0.556267	14.5173	111.307	202.667	55.7867	122.347	149.707	100.693	32.2133	11.52	66.1333	274.667	146.72	126.773	58.9867	68.7467	133.44				4	direct	1.8	4.83333	9.42667	8.82	0.0347667	0.907333	6.95667	12.6667	3.48667	7.64667	9.35667	6.29333	2.01333	0.72	4.13333
						ddH2O	8	1000	37.52	71.44	120.64	142.933	0.636	17.5067	93.8133	166.933	44.5067	97.1467	129.28	95.2	39.68	10.8	67.9733	253.6	100.933	127.013	52.6933	50.4533	102			ddH2O	8	1000	1.1725	2.2325	3.77	4.46667	0.019875	0.547083	2.93167	5.21667	1.39083	3.03583	4.04	2.975	1.24	0.3375	2.12417
							6	1000	33.84	96.24	127	116.2	0.426	16.16	106.8	133.2	41.44	109.72	130.24	109.86	33.18	6.888	79.52	269.6	117.68	110.8	50.38	50.58	127.2				6	1000	1.41	4.01	5.29167	4.84167	0.01775	0.673333	4.45	5.55	1.72667	4.57167	5.42667	4.5775	1.3825	0.287	3.31333
							4	1000	18.5467	41.6933	62.5333	66.2667	0.115067	7.81333	52.1867	73.4667	22.3333	53.72	74.6667	44.88	20.04	5.40267	35.5333	132.667	67.6	58.1333	24.5733	23.2	56.7333				4	1000	1.15917	2.60583	3.90833	4.14167	0.00719167	0.488333	3.26167	4.59167	1.39583	3.3575	4.66667	2.805	1.2525	0.337667	2.22083
							8	500	62.3467	105.44	199.093	267.733	2.26507	25.3867	161.973	288	84.48	176.32	296	142.4	52.6933	23.04	136.693	467.733	224.267	176	93.4933	107.947	159.84				8	500	1.94833	3.295	6.22167	8.36667	0.0707833	0.793333	5.06167	9	2.64	5.51	9.25	4.45	1.64667	0.72	4.27167
							6	500	39.68	97.24	221.6	163.44	0.652	16.772	108.64	192.2	59	121	137.52	122.2	39.76	20.28	90.2	337.2	172.44	141.6	58.88	63.68	133.88				6	500	1.65333	4.05167	9.23333	6.81	0.0271667	0.698833	4.52667	8.00833	2.45833	5.04167	5.73	5.09167	1.65667	0.845	3.75833
							4	500	27.6533	65.5733	109.067	114.667	1.50133	14.9067	82.7733	130.48	38.3733	90.64	91.8667	105.067	33.4667	11.6267	64.08	214.133	115.76	104	46.7733	40.08	119.333				4	500	1.72833	4.09833	6.81667	7.16667	0.0938333	0.931667	5.17333	8.155	2.39833	5.665	5.74167	6.56667	2.09167	0.726667	4.005
							8	250	71.4667	109.227	180.373	280.427	5.50613	25.888	179.413	327.36	87.04	167.147	218.24	202.133	50.7733	81.6	115.627	405.547	284.587	206.72	84.8	81.0667	178.88				8	250	2.23333	3.41333	5.63667	8.76333	0.172067	0.809	5.60667	10.23	2.72	5.22333	6.82	6.31667	1.58667	2.55	3.61333
							6	250	52.8	164.64	237.84	181.68	1.052	28.416	142.24	261.76	95.44	186.96	206.56	197.28	61.68	20.384	133.36	508.8	234.4	222.64	95.76	92.16	215.04				6	250	2.2	6.86	9.91	7.57	0.0438333	1.184	5.92667	10.9067	3.97667	7.79	8.60667	8.22	2.57	0.849333	5.55667
							4	250	28.5333	91.7333	141.013	103.467	1.44	15.264	86.0267	183.467	50.6133	101.6	118.72	117.813	36.8533	17.0187	71.1467	249.067	140.907	154.08	47.84	62.24	131.467				4	250	1.78333	5.73333	8.81333	6.46667	0.09	0.954	5.37667	11.4667	3.16333	6.35	7.42	7.36333	2.30333	1.06367	4.44667
							8	direct	53.3333	111.68	191.147	194.88	2.176	23.0933	125.227	274.027	71.04	143.467	97.1733	118.4	46.2613	33.376	102.507	374.187	245.76	208.64	83.2	74.9867	131.2				8	direct	1.66667	3.49	5.97333	6.09	0.068	0.721667	3.91333	8.56333	2.22	4.48333	3.03667	3.7	1.44567	1.043	3.20333
							6	direct	55.36	139.68	248.96	198.16	3.6032	20.168	141.12	285.04	85.44	177.84	188.32	189.76	51.12	30.864	122.56	447.2	230.72	225.36	79.28	86.72	192.56				6	direct	2.30667	5.82	10.3733	8.25667	0.150133	0.840333	5.88	11.8767	3.56	7.41	7.84667	7.90667	2.13	1.286	5.10667
							4	direct	28.3733	82.1333	123.893	119.147	0.871467	16.944	67.3067	151.68	44.96	106.827	168.587	108.053	34.9867	11.8293	65.3333	270.4	128.267	116.32	52.32	55.2	109.813				4	direct	1.77333	5.13333	7.74333	7.44667	0.0544667	1.059	4.20667	9.48	2.81	6.67667	10.5367	6.75333	2.18667	0.739333	4.08333
[truncated: 6 more columns]

## Sheet: biogenic amines
5730 ACIB	Plate Bar Code	Sample Bar Code	Sample Identification	Sample name	Extraction solution	Extraction solution	Extraction volume (ml)	Extract treatment		Extract volume (µl)	Reconstitution volume (µl)	Ac-Orn	Creatinine	Met-SO	Putrescine	Sarcosine	Spermidine	Taurine
Converted Concentration [µM]	425918-1	424345	1	A1_L1_M100	100% Methanol	A1	8	L1	SpeedVac	1000	250	0.091	1.2775	0.4075	0.011525	0.03725	0.004	0.0845
	425918-1	425312	2	A1_L2_M100				L2	SpeedVac	500	250	0.03415	2.485	0.4675	0.016	0.0845	0.0054	0.098
Converted to original concentration	425918-1	425326	3	A1_L3_M100				L3	SpeedVac	250	250	0.0104	5.3	0.479	0.0353	0.116	0.00355	0.105
	425918-1	422453	4	A1_D_M100				D	Direct freezing	500	original	0.0788	5.18	0.191	0.0303	0.0947	0.00772	0.0778
	425918-1	422467	5	A2_L1_M100		A2	6	L1	SpeedVac	1000	250	0.0265	1.345	1.3275	0.00965	0.08325	0.01045	0.0925
	425918-1	422471	6	A2_L2_M100				L2	SpeedVac	500	250	0.0825	2.21	1.465	0.02585	0.04645	0.01475	0.1295
	425918-1	422484	7	A2_L3_M100				L3	SpeedVac	250	250	0.135	5.03	1.51	0.0283	0.0762	0.0111	0.196
	425918-1	422498	8	A2_D_M100				D	Direct freezing	500	original	0.0103	4.89	0.335	0.0325	0.19	0.0346	0.112
	425918-1	422506	9	A3_L1_M100		A3	4	L1	SpeedVac	1000	250	0.10925	1.2725	1.1225	0.020775	0.09625	0.0235	0.21125
	425918-1	422510	10	A3_L2_M100				L2	SpeedVac	500	250	0.108	2.1	2.05	0.0193	0.1315	0.0183	0.277
	425918-1	422523	11	A3_L3_M100				L3	SpeedVac	250	250	0.103	5.73	2.53	0.0368	0.139	0.0191	0.227
	425918-1	422537	12	A3_D_M100				D	Direct freezing	500	original	0.0955	4.94	0.59	0.0465	0.114	0.0426	0.104
	425918-1	422541	13	B1_L1_M100		B1	8	L1	SpeedVac	1000	250	0.056	1.18	1.1675	0.01395	0.0615	0.014925	0.13525
	425918-1	422554	14	B1_L2_M100				L2	SpeedVac	500	250	0.0705	2.72	1.185	0.025	0.069	0.0196	0.2165
	425918-1	422568	15	B1_L3_M100				L3	SpeedVac	250	250	0.0274	4.11	1.18	0.0367	0.0588	0.00917	0.233
	425918-1	422571	16	B1_D_M100				D	Direct freezing	500	original	0.154	4.75	0.427	0.0377	0.142	0.0266	0.102
	425918-1	422585	17	B2_L1_M100		B2	6	L1	SpeedVac	1000	250	0.0635	1.325	1.0525	0.017075	0.088	0.012025	0.28
	425918-1	422599	18	B2_L2_M100				L2	SpeedVac	500	250	0.03975	2.585	0.925	0.02065	0.127	0.01675	0.285
	425918-1	422607	19	B2_L3_M100				L3	SpeedVac	250	250	0.0132	5.27	1.19	0.0342	0.23	0.0121	0.243
	425918-1	422611	20	B2_D_M100				D	Direct freezing	500	original	0.0338	5.07	0.545	0.0366	0.19	0.037	0.13
	425918-1	423583	21	B3_L1_M100		B3	4	L1	SpeedVac	1000	250	0.12375	1.425	1.2125	0.01235	0.104	0.014275	0.19825
	425918-1	423597	22	B3_L2_M100				L2	SpeedVac	500	250	0.0215	2.505	1.135	0.0378	0.115	0.0267	0.2405
	425918-1	429517	23	B3_L3_M100				L3	SpeedVac	250	250	0.0364	4.83	1.1	0.0371	0.151	0.0229	0.27
	425918-1	429521	24	B3_D_M100				D	Direct freezing	500	original	0.0388	4.38	0.417	0.0483	0.238	0.0342	0.099
	425918-1	429534	25	C1_L1_M100		C1	8	L1	SpeedVac	1000	250	0.04775	1.28	0.7825	0.016275	0.12175	0.01125	0.196
	425918-1	429548	26	C1_L2_M100				L2	SpeedVac	500	250	0.017	2.695	1.445	0.02635	0.117	0.01485	0.2075
	425918-1	429551	27	C1_L3_M100				L3	SpeedVac	250	250	0.0278	5.39	0.744	0.0399	0.13	0.0101	0.224
	425918-1	429565	28	C1_D_M100				D	Direct freezing	500	original	0.0489	4.88	0.384	0.0323	0.221	0.0212	0.0856
	425918-1	429579	29	C2_L1_M100		C2	6	L1	SpeedVac	1000	250	0.065	1.24	1	0.012725	0.07575	0.007975	0.126
	425918-1	429582	30	C2_L2_M100				L2	SpeedVac	500	250	0.0438	2.405	0.645	0.00875	0.1005	0.0086	0.2005
	425918-1	429596	31	C2_L3_M100				L3	SpeedVac	250	250	0.0898	5.2	0.777	0.0291	0.0958	0.00373	0.19
	425918-1	429604	32	C2_D_M100				D	Direct freezing	500	original	0.0808	6.01	0.509	0.0372	0.12	0.0149	0.0958
	425918-1	429618	33	C3_L1_M100		C3	4	L1	SpeedVac	1000	250	0.094	1.14	2.405	0.020175	0.15575	0.0575	0.305
	425918-1	429621	34	C3_L2_M100				L2	SpeedVac	500	250	0.0367	2.38	2.875	0.03425	0.2825	0.0565	0.391
	425918-1	429635	35	C3_L3_M100				L3	SpeedVac	250	250	0.109	4.86	3.26	0.0483	0.325	0.089	0.373
	425918-1	429649	36	C3_D_M100				D	Direct freezing	500	original	0.0534	4.63	0.887	0.0733	0.268	0.134	0.0816
	425918-1	429652	37	A1_L1_M80	80% MeOH / 20% H2O	A1	8	L1	SpeedVac	1000	250	0.07875	1.275	0.8975	0.007275	0.10725	0.00335	0.07375
	425918-1	429666	38	A1_L2_M80				L2	SpeedVac	500	250	0.003915	2.565	0.75	0.022	0.074	0.01075	0.096
	425918-1	429670	39	A1_L3_M80				L3	SpeedVac	250	250	0.0346	5	0.702	0.0243	0.0605	0.0103	0.124
	425918-1	431377	40	A1_D_M80				D	Direct freezing	500	original	0.0944	4.35	0.248	0.016	0.178	0.00884	0.0623
	425918-1	431381	41	A2_L1_M80		A2	6	L1	SpeedVac	1000	250	0.041	1.2325	0.4575	0.008475	0.08975	0.0238	0.129
	425918-1	425330	42	A2_L2_M80				L2	SpeedVac	500	250	0.01525	2.715	0.515	0.02495	0.1785	0.0715	0.1115
	425918-1	425343	43	A2_L3_M80				L3	SpeedVac	250	250	0.0387	4.64	0.587	0.0303	0.206	0.0488	0.123
	425918-1	425357	44	A2_D_M80				D	Direct freezing	500	original	0.0154	4.9	0.258	0.0334	0.139	0.0488	0.0729
	425918-1	425361	45	A3_L1_M80		A3	4	L1	SpeedVac	1000	250	0.03925	1.2275	1.8075	0.022925	0.09925	0.04275	0.26
	425918-1	425374	46	A3_L2_M80				L2	SpeedVac	500	250	0.04615	2.46	1.855	0.0323	0.1115	0.0476	0.283
	425918-1	425388	47	A3_L3_M80				L3	SpeedVac	250	250	0.0705	4.95	1.23	0.0341	0.143	0.0381	0.254
	425918-1	425391	48	A3_D_M80				D	Direct freezing	500	original	0.143	5.28	0.414	0.0415	0.181	0.0518	0.0915
	425918-1	425400	49	B1_L1_M80		B1	8	L1	SpeedVac	1000	250	0.01075	1.315	0.17475	0.008125	0.028	0.00197	0.036
	425918-1	425413	50	B1_L2_M80				L2	SpeedVac	500	250	0.04655	2.455	0.2145	0.0173	0.073	0.00195	0.04145
	425918-1	425427	51	B1_L3_M80				L3	SpeedVac	250	250	0.0411	5.48	0.221	0.0124	0.0877	0.00168	0.0625
	425918-1	425431	52	B1_D_M80				D	Direct freezing	500	original	0.085	4.8	0.104	0.0364	0.0724	0.00166	0.0813
	425918-1	425444	53	B2_L1_M80		B2	6	L1	SpeedVac	1000	250	0.0675	1.3375	0.77	0.01025	0.19525	0.0208	0.21925
	425918-1	425458	54	B2_L2_M80				L2	SpeedVac	500	250	0.01175	2.425	1.24	0.03195	0.2005	0.04755	0.2945
	425918-1	425461	55	B2_L3_M80				L3	SpeedVac	250	250	NA	4.84	0.93	0.033	0.153	0.0486	0.543
	425918-1	425475	56	B2_D_M80				D	Direct freezing	500	original	0.0265	5.24	0.356	0.0483	0.162	0.0354	0.0651
	425918-1	425489	57	B3_L1_M80		B3	4	L1	SpeedVac	1000	250	0.020975	1.0525	3.75	0.0335	0.245	0.145	0.4925
	425918-1	425492	58	B3_L2_M80				L2	SpeedVac	500	250	0.0375	2.38	3.26	0.03745	0.353	0.1235	0.675
	425918-1	422050	59	B3_L3_M80				L3	SpeedVac	250	250	0.05	5.53	3.05	0.0637	0.277	0.149	0.462
	425918-1	422063	60	B3_D_M80				D	Direct freezing	500	original	0.0223	5.03	0.363	0.0545	0.242	0.0954	0.089
	425918-1	423605	61	C1_L1_M80		C1	8	L1	SpeedVac	1000	250	0.09975	1.1875	1.6875	0.012025	0.1155	0.02205	0.13475
	425918-1	423619	62	C1_L2_M80				L2	SpeedVac	500	250	0.0595	2.575	1.335	0.02535	0.1205	0.03055	0.11
	425918-1	423622	63	C1_L3_M80				L3	SpeedVac	250	250	0.0419	4.29	1.16	0.0425	0.0471	0.03	0.132
	425918-1	423636	64	C1_D_M80				D	Direct freezing	500	original	0.0305	4.71	0.376	0.0322	0.173	0.0276	0.059
	425918-1	423640	65	C2_L1_M80		C2	6	L1	SpeedVac	1000	250	0.09625	1.355	0.5125	0.01255	0.06925	0.006875	0.0815
	425918-1	423653	66	C2_L2_M80				L2	SpeedVac	500	250	0.054	2.605	0.825	0.017	0.0905	0.014	0.064
	425918-1	423667	67	C2_L3_M80				L3	SpeedVac	250	250	0.014	4.66	0.942	0.028	0.062	0.00809	0.172
	425918-1	423671	68	C2_D_M80				D	Direct freezing	500	original	0.0596	5.61	0.114	0.0326	0.087	0.00424	NA
	425918-1	423684	69	C3_L1_M80		C3	4	L1	SpeedVac	1000	250	0.009675	1.2275	1.99	0.032	0.20475	0.05975	0.355
	425918-1	423698	70	C3_L2_M80				L2	SpeedVac	500	250	0.075	2.305	1.29	0.056	0.223	0.0895	0.615
	425918-1	423706	71	C3_L3_M80				L3	SpeedVac	250	250	0.107	4.74	1.45	0.0707	0.242	0.00527	0.584
	425918-1	423710	72	C3_D_M80				D	Direct freezing	500	original	0.0987	4.89	0.482	0.0551	0.407	0.114	0.128
	422655-1	423723	73	A1_L1_M50	50% MeOH/ 50% H2O	A1	8	L1	SpeedVac	1000	250	0.0189	1.29	0.42	0.021275	0.12375	0.06425	0.08025
	422655-1	423737	74	A1_L2_M50				L2	SpeedVac	500	250	0.0068	2.505	0.64	0.035	0.088	0.102	0.24
	422655-1	423741	75	A1_L3_M50				L3	SpeedVac	250	250	NA	4.85	0.707	0.0498	0.112	0.0965	0.249
	422655-1	423754	76	A1_D_M50				D	Direct freezing	500	original	0.0952	4.65	0.132	0.059	0.22	0.0957	0.111
	422655-1	423768	77	A2_L1_M50		A2	6	L1	SpeedVac	1000	250	0.006075	1.185	0.086	0.018375	0.1025	0.092	0.013325
	422655-1	424735	78	A2_L2_M50				L2	SpeedVac	500	250	0.0255	2.32	0.3755	0.0329	0.0965	0.124	0.1115
	422655-1	424749	79	A2_L3_M50				L3	SpeedVac	250	250	0.0162	5.21	0.299	0.0542	0.176	0.169	0.0808
	422655-1	431394	80	A2_D_M50				D	Direct freezing	500	original	0.00788	5.03	0.138	0.0468	0.156	0.121	0.0753
	422655-1	431402	81	A3_L1_M50		A3	4	L1	SpeedVac	1000	250	0.0055	1.3175	0.0775	0.04825	0.2975	0.099	0.0435
	422655-1	431416	82	A3_L2_M50				L2	SpeedVac	500	250	0.0124	2.305	0.1875	0.0363	0.178	0.0965	0.0715
	422655-1	431420	83	A3_L3_M50				L3	SpeedVac	250	250	0.0448	4.82	2.1	0.0624	0.327	0.121	0.398
	422655-1	431433	84	A3_D_M50				D	Direct freezing	500	original	0.0502	4.66	0.123	0.0614	0.282	0.0921	0.103
	422655-1	431447	85	B1_L1_M50		B1	8	L1	SpeedVac	1000	250	0.0136	1.26	0.465	0.01875	0.061	0.020525	0.20175
	422655-1	431451	86	B1_L2_M50				L2	SpeedVac	500	250	0.02755	2.425	0.2305	0.03235	0.118	0.069	0.0785
	422655-1	431464	87	B1_L3_M50				L3	SpeedVac	250	250	0.0138	4.72	0.428	0.0337	0.128	0.0221	0.147
	422655-1	431478	88	B1_D_M50				D	Direct freezing	500	original	0.0153	5.47	0.105	0.0432	0.135	0.0128	0.112
	422655-1	431481	89	B2_L1_M50		B2	6	L1	SpeedVac	1000	250	0.009425	1.245	0.7025	0.014725	0.07475	0.02155	0.16375
	422655-1	431495	90	B2_L2_M50				L2	SpeedVac	500	250	0.0067	2.685	0.81	0.02435	0.066	0.02715	0.231
	422655-1	431503	91	B2_L3_M50				L3	SpeedVac	250	250	0.0266	4.59	0.593	0.0396	0.138	0.022	0.239
	422655-1	431517	92	B2_D_M50				D	Direct freezing	500	original	0.0878	5.19	0.102	0.0332	0.14	0.0235	0.0654
	422655-1	431521	93	B3_L1_M50		B3	4	L1	SpeedVac	1000	250	0.0034	1.1975	0.218	0.010875	0.034	0.012	0.0855
	422655-1	431534	94	B3_L2_M50				L2	SpeedVac	500	250	0.00825	2.565	0.785	0.02605	0.1085	0.045	0.2895
	422655-1	431548	95	B3_L3_M50				L3	SpeedVac	250	250	NA	5.42	0.736	0.0417	0.117	0.0325	0.236
	422655-1	431551	96	B3_D_M50				D	Direct freezing	500	original	0.0467	4.58	0.0938	0.0364	0.221	0.0265	NA
	422655-1	433457	97	C1_L1_M50		C1	8	L1	SpeedVac	1000	250	0.00275	1.285	0.6275	0.018925	0.12625	0.0285	0.2335
	422655-1	433461	98	C1_L2_M50				L2	SpeedVac	500	250	0.00795	2.415	1.08	0.0332	0.115	0.0452	0.223
	422655-1	422077	99	C1_L3_M50				L3	SpeedVac	250	250	0.0203	5.3	1.14	0.0458	0.172	0.0422	0.341
	422655-1	422081	100	C1_D_M50				D	Direct freezing	500	original	0.00893	5	0.224	0.0499	0.23	0.0457	0.153
	422655-1	422094	101	C2_L1_M50		C2	6	L1	SpeedVac	1000	250	0.019475	1.27	0.41	0.0163	0.09725	0.0178	0.121
	422655-1	422102	102	C2_L2_M50				L2	SpeedVac	500	250	0.0341	2.695	0.835	0.024	0.1035	0.01975	0.2435
	422655-1	422116	103	C2_L3_M50				L3	SpeedVac	250	250	0.0195	5.09	0.92	0.0785	0.113	0.0363	0.269
	422655-1	422120	104	C2_D_M50				D	Direct freezing	500	original	0.062	5.57	0.0554	0.0449	0.114	0.0206	0.0734
	422655-1	422133	105	C3_L1_M50		C3	4	L1	SpeedVac	1000	250	0.015725	1.28	1.2225	0.020775	0.09025	0.01655	0.20775
	422655-1	422147	106	C3_L2_M50				L2	SpeedVac	500	250	0.01055	2.44	0.665	0.02465	0.127	0.03305	0.1085
	422655-1	422151	107	C3_L3_M50				L3	SpeedVac	250	250	0.0101	5.01	1.24	0.0398	0.12	0.0278	0.207
	422655-1	422164	108	C3_D_M50				D	Direct freezing	500	original	0.00981	4.7	0.235	0.0421	0.14	0.0255	NA
	422655-1	422178	109	A1_L1_H20	100% H2O	A1	8	L1	SpeedVac	1000	250	0.01855	1.165	0.02825	0.01595	0.03475	0.10325	NA
	422655-1	422181	110	A1_L2_H20				L2	SpeedVac	500	250	0.0071	2.33	0.0915	0.03565	0.221	0.303	0.057
	422655-1	422195	111	A1_L3_H20				L3	SpeedVac	250	250	0.0184	5.32	0.0478	0.041	0.196	0.178	0.0747
	422655-1	422203	112	A1_D_H20				D	Direct freezing	500	original	0.0201	5.2	NA	0.0359	0.12	0.139	0.064
	422655-1	422217	113	A2_L1_H20		A2	6	L1	SpeedVac	1000	250	0.00405	1.205	0.0665	0.027	0.1175	0.2165	0.03125
	422655-1	422221	114	A2_L2_H20				L2	SpeedVac	500	250	0.00525	2.505	0.083	0.0336	0.1295	0.207	NA
	422655-1	422234	115	A2_L3_H20				L3	SpeedVac	250	250	0.023	5.06	0.139	0.0692	0.186	0.256	NA
	422655-1	423201	116	A2_D_H20				D	Direct freezing	500	original	0.0112	4.72	0.0896	0.0561	0.273	0.203	NA
	422655-1	423215	117	A3_L1_H20		A3	4	L1	SpeedVac	1000	250	0.003725	1.2675	0.04175	0.0148	0.06475	0.12975	0.06725
	422655-1	424752	118	A3_L2_H20				L2	SpeedVac	500	250	0.01065	2.38	0.1015	0.02975	0.126	0.311	0.04985
	422655-1	424766	119	A3_L3_H20				L3	SpeedVac	250	250	0.0742	4.42	0.206	0.0606	0.186	0.298	NA
	422655-1	424770	120	A3_D_H20				D	Direct freezing	500	original	0.0875	5.21	NA	0.0547	0.137	0.272	NA
	422655-1	424783	121	B1_L1_H20		B1	8	L1	SpeedVac	1000	250	0.0188	1.165	0.02875	0.0215	0.09	0.1625	NA
	422655-1	424797	122	B1_L2_H20				L2	SpeedVac	500	250	0.045	2.305	0.0795	0.04	0.201	0.32	NA
	422655-1	424805	123	B1_L3_H20				L3	SpeedVac	250	250	0.0523	4.8	0.102	0.0527	0.174	0.251	0.0831
	422655-1	424819	124	B1_D_H20				D	Direct freezing	500	original	0.0625	4.52	0.0883	0.0629	0.19	0.239	0.075
	422655-1	424822	125	B2_L1_H20		B2	6	L1	SpeedVac	1000	250	0.003725	1.1675	0.022075	0.0145	0.0445	0.08225	NA
	422655-1	424836	126	B2_L2_H20				L2	SpeedVac	500	250	0.0078	2.44	0.04525	0.01895	0.079	0.106	NA
	422655-1	424840	127	B2_L3_H20				L3	SpeedVac	250	250	0.123	4.66	0.0844	0.0434	0.16	0.145	NA
	422655-1	424853	128	B2_D_H20				D	Direct freezing	500	original	0.0125	4.97	0.0737	0.0415	0.154	0.133	NA
	422655-1	424867	129	B3_L1_H20		B3	4	L1	SpeedVac	1000	250	0.0020975	1.18	0.04875	0.0191	0.09375	0.1755	0.061
	422655-1	424871	130	B3_L2_H20				L2	SpeedVac	500	250	0.0404	2.51	0.0449	0.0288	0.157	0.1675	0.03355
	422655-1	424884	131	B3_L3_H20				L3	SpeedVac	250	250	0.0268	5.24	0.0398	0.0443	0.131	0.156	NA
	422655-1	424898	132	B3_D_H20				D	Direct freezing	500	original	0.0227	4.96	0.0409	0.0368	0.144	0.118	NA
	422655-1	424906	133	C1_L1_H20		C1	8	L1	SpeedVac	1000	250	0.0305	1.1625	0.059	0.03125	0.1005	0.2725	0.02525
	422655-1	424910	134	C1_L2_H20				L2	SpeedVac	500	250	0.0063	2.415	0.091	0.03705	0.1425	0.27	0.0459
	422655-1	425882	135	C1_L3_H20				L3	SpeedVac	250	250	0.0269	5.35	0.124	0.062	0.133	0.235	0.09
	422655-1	425896	136	C1_D_H20				D	Direct freezing	500	original	0.0668	4.76	0.089	0.0375	0.184	0.217	0.113
	422655-1	433474	137	C2_L1_H20		C2	6	L1	SpeedVac	1000	250	0.019	1.2125	0.054	0.02675	0.1165	0.3125	0.0229
	422655-1	433488	138	C2_L2_H20				L2	SpeedVac	500	250	0.00985	2.485	0.1135	0.04675	0.2175	0.4075	0.062
	422655-1	433491	139	C2_L3_H20				L3	SpeedVac	250	250	0.0222	5.48	0.109	0.0657	0.242	0.448	NA
	422655-1	433500	140	C2_D_H20				D	Direct freezing	500	original	0.0806	5.31	0.0315	0.0942	0.451	0.448	0.105
	422655-1	433513	141	C3_L1_H20		C3	4	L1	SpeedVac	1000	250	0.005275	1.165	0.0525	0.015775	0.0545	0.125	0.016875
	422655-1	433527	142	C3_L2_H20				L2	SpeedVac	500	250	0.0102	2.28	0.1	0.04205	0.1705	0.3475	NA
	422655-1	433531	143	C3_L3_H20				L3	SpeedVac	250	250	0.0702	5.18	0.0981	0.0424	0.132	0.366	NA
	422655-1	433544	144	C3_D_H20				D	Direct freezing	500	original	0.0761	4.45	0.0513	0.0646	0.282	0.405	NA
concentration is µM
however, 10 mio cells were reconstituted in either 8, 6 or 4 ml
									Ac-Orn	Creatinine	Met-SO	Putrescine	Sarcosine	Spermidine	Taurine						Ac-Orn	Creatinine	Met-SO	Putrescine	Sarcosine	Spermidine	Taurine
						100% Methanol	8	1000	2.07733	39.8667	25.1467	0.445333	2.352	0.321867	4.43467			100% Methanol	8	1000	0.0649167	1.24583	0.785833	0.0139167	0.0735	0.0100583	0.138583
							6	1000	1.24	31.28	27.04	0.3156	1.976	0.2436	3.988				6	1000	0.0516667	1.30333	1.12667	0.01315	0.0823333	0.01015	0.166167
Additional factor required, see experimental layout							4	1000	1.744	20.4667	25.28	0.284267	1.89867	0.508133	3.81067				4	1000	0.109	1.27917	1.58	0.0177667	0.118667	0.0317583	0.238167
							8	500	1.2976	84.2667	33.04	0.7184	2.88533	0.425067	5.568				8	500	0.04055	2.63333	1.0325	0.02245	0.0901667	0.0132833	0.174
							6	500	1.3284	57.6	24.28	0.442	2.1916	0.3208	4.92				6	500	0.05535	2.4	1.01167	0.0184167	0.0913167	0.0133667	0.205
							4	500	0.8864	37.2533	32.32	0.4872	2.82133	0.541333	4.84533				4	500	0.0554	2.32833	2.02	0.03045	0.176333	0.0338333	0.302833
							8	250	0.699733	157.867	25.632	1.1936	3.2512	0.243413	5.99467				8	250	0.0218667	4.93333	0.801	0.0373	0.1016	0.00760667	0.187333
							6	250	1.904	124	27.816	0.7328	3.216	0.21544	5.032				6	250	0.0793333	5.16667	1.159	0.0305333	0.134	0.00897667	0.209667
							4	250	1.3248	82.24	36.7467	0.651733	3.28	0.698667	4.64				4	250	0.0828	5.14	2.29667	0.0407333	0.205	0.0436667	0.29
							8	direct	3.0048	157.973	10.688	1.06987	4.88213	0.592213	2.83093				8	direct	0.0939	4.93667	0.334	0.0334333	0.152567	0.0185067	0.0884667
							6	direct	0.9992	127.76	11.112	0.8504	4	0.692	2.7024				6	direct	0.0416333	5.32333	0.463	0.0354333	0.166667	0.0288333	0.1126
							4	direct	1.00107	74.4	10.1013	0.896533	3.30667	1.12427	1.51787				4	direct	0.0625667	4.65	0.631333	0.0560333	0.206667	0.0702667	0.0948667
						80% Methanol	8	1000	2.01867	40.2933	29.4373	0.292533	2.67467	0.291947	2.608			80% Methanol	8	1000	0.0630833	1.25917	0.919917	0.00914167	0.0835833	0.00912333	0.0815
							6	1000	1.638	31.4	13.92	0.2502	2.834	0.4118	3.438				6	1000	0.06825	1.30833	0.58	0.010425	0.118083	0.0171583	0.14325
							4	1000	0.3728	18.7067	40.2533	0.4716	2.928	1.32	5.90667				4	1000	0.0233	1.16917	2.51583	0.029475	0.183	0.0825	0.369167
							8	500	1.17296	81.0133	24.528	0.6896	2.85333	0.461333	2.63947				8	500	0.036655	2.53167	0.7665	0.02155	0.0891667	0.0144167	0.0824833
							6	500	0.648	61.96	20.64	0.5912	3.756	1.0644	3.76				6	500	0.027	2.58167	0.86	0.0246333	0.1565	0.04435	0.156667
							4	500	0.846133	38.1067	34.16	0.670667	3.66667	1.38987	8.38933				4	500	0.0528833	2.38167	2.135	0.0419167	0.229167	0.0868667	0.524333
							8	250	1.2544	157.547	22.2187	0.8448	2.0832	0.447787	3.39733				8	250	0.0392	4.92333	0.694333	0.0264	0.0651	0.0139933	0.106167
							6	250	0.6324	113.12	19.672	0.7304	3.368	0.84392	6.704				6	250	0.02635	4.71333	0.819667	0.0304333	0.140333	0.0351633	0.279333
							4	250	1.21333	81.1733	30.56	0.898667	3.53067	1.02597	6.93333				4	250	0.0758333	5.07333	1.91	0.0561667	0.220667	0.0641233	0.433333
							8	direct	2.23893	147.84	7.76533	0.9024	4.51627	0.4064	2.16107				8	direct	0.0699667	4.62	0.242667	0.0282	0.141133	0.0127	0.0675333
							6	direct	0.812	126	5.824	0.9144	3.104	0.70752	1.656				6	direct	0.0338333	5.25	0.242667	0.0381	0.129333	0.02948	0.069
							4	direct	1.408	81.0667	6.71467	0.805867	4.42667	1.39307	1.64533				4	direct	0.088	5.06667	0.419667	0.0503667	0.276667	0.0870667	0.102833
						50% Methanol	8	1000	0.376	40.9067	16.1333	0.6288	3.31733	1.20827	5.49867			50% Methanol	8	1000	0.01175	1.27833	0.504167	0.01965	0.103667	0.0377583	0.171833
							6	1000	0.2798	29.6	9.588	0.3952	2.196	1.0508	2.3846				6	1000	0.0116583	1.23333	0.3995	0.0164667	0.0915	0.0437833	0.0993583
							4	1000	0.131333	20.24	8.096	0.426133	2.24933	0.680267	1.796				4	1000	0.00820833	1.265	0.506	0.0266333	0.140583	0.0425167	0.11225
							8	500	0.4512	78.3467	20.8053	1.07253	3.424	2.30613	5.776				8	500	0.0141	2.44833	0.650167	0.0335167	0.107	0.0720667	0.1805
							6	500	0.5304	61.6	16.164	0.65	2.128	1.3672	4.688				6	500	0.0221	2.56667	0.6735	0.0270833	0.0886667	0.0569667	0.195333
							4	500	0.1664	38.9867	8.73333	0.464	2.20533	0.930933	2.504				4	500	0.0104	2.43667	0.545833	0.029	0.137833	0.0581833	0.1565
							8	250	0.5456	158.613	24.2667	1.3792	4.39467	1.7152	7.86133				8	250	0.01705	4.95667	0.758333	0.0431	0.137333	0.0536	0.245667
							6	250	0.4984	119.12	14.496	1.3784	3.416	1.8184	4.7104				6	250	0.0207667	4.96333	0.604	0.0574333	0.142333	0.0757667	0.196267
							4	250	0.4392	81.3333	21.7387	0.767467	3.008	0.966933	4.48533				4	250	0.02745	5.08333	1.35867	0.0479667	0.188	0.0604333	0.280333
							8	direct	1.27392	161.28	4.91733	1.6224	6.24	1.6448	4.01067				8	direct	0.03981	5.04	0.153667	0.0507	0.195	0.0514	0.125333
							6	direct	1.26144	126.32	2.3632	0.9992	3.28	1.3208	1.7128				6	direct	0.05256	5.26333	0.0984667	0.0416333	0.136667	0.0550333	0.0713667
							4	direct	0.56912	74.3467	2.4096	0.746133	3.42933	0.768533	1.648				4	direct	0.03557	4.64667	0.1506	0.0466333	0.214333	0.0480333	0.103
						ddH2O	8	1000	0.723733	37.2533	1.23733	0.7328	2.40267	5.74133	0.808			ddH2O	8	1000	0.0226167	1.16417	0.0386667	0.0229	0.0750833	0.179417	0.02525
							6	1000	0.2142	28.68	1.1406	0.546	2.228	4.89	0.6498				6	1000	0.008925	1.195	0.047525	0.02275	0.0928333	0.20375	0.027075
							4	1000	0.0591867	19.2667	0.762667	0.264933	1.136	2.29467	0.774				4	1000	0.00369917	1.20417	0.0476667	0.0165583	0.071	0.143417	0.048375
							8	500	0.622933	75.2	2.79467	1.20213	6.02133	9.52533	1.6464				8	500	0.0194667	2.35	0.0873333	0.0375667	0.188167	0.297667	0.05145
							6	500	0.1832	59.44	1.934	0.7944	3.408	5.764	1.488				6	500	0.00763333	2.47667	0.0805833	0.0331	0.142	0.240167	0.062
							4	500	0.326667	38.24	1.31413	0.536533	2.41867	4.40533	0.6672				4	500	0.0204167	2.39	0.0821333	0.0335333	0.151167	0.275333	0.0417
							8	250	1.04107	165.013	2.92053	1.6608	5.36533	7.08267	2.6432				8	250	0.0325333	5.15667	0.0912667	0.0519	0.167667	0.221333	0.0826
							6	250	1.3456	121.6	2.6592	1.4264	4.704	6.792	#DIV/0!				6	250	0.0560667	5.06667	0.1108	0.0594333	0.196	0.283	#DIV/0!
							4	250	0.913067	79.1467	1.83413	0.7856	2.39467	4.37333	#DIV/0!				4	250	0.0570667	4.94667	0.114633	0.0491	0.149667	0.273333	#DIV/0!
							8	direct	1.5936	154.453	2.8368	1.45387	5.26933	6.34667	2.688				8	direct	0.0498	4.82667	0.08865	0.0454333	0.164667	0.198333	0.084
							6	direct	0.8344	120	1.5584	1.5344	7.024	6.272	2.52				6	direct	0.0347667	5	0.0649333	0.0639333	0.292667	0.261333	0.105
							4	direct	0.9936	77.9733	0.7376	0.832533	3.00267	4.24	#DIV/0!				4	direct	0.0621	4.87333	0.0461	0.0520333	0.187667	0.265	#DIV/0!

## Sheet: hexoses
5730 ACIB	Plate Bar Code	Sample Bar Code	Sample Identification	Sample name	Extraction solution	Extraction solution	Extraction volume (ml)	Extract treatment		Extract volume (µl)	Reconstitution volume (µl)	H1
Converted Concentration [µM]	425904-1	424345	1	A1_L1_M100	100% Methanol	A1	8	L1	SpeedVac	1000	250	24.4463
	425904-1	425312	2	A1_L2_M100				L2	SpeedVac	500	250	26.5446
Converted to original concentration	425904-1	425326	3	A1_L3_M100				L3	SpeedVac	250	250	33.9548
	425904-1	422453	4	A1_D_M100				D	Direct freezing	500	original	35.7296
	425904-1	422467	5	A2_L1_M100		A2	6	L1	SpeedVac	1000	250	41.5422
	425904-1	422471	6	A2_L2_M100				L2	SpeedVac	500	250	47.8698
	425904-1	422484	7	A2_L3_M100				L3	SpeedVac	250	250	53.8779
	425904-1	422498	8	A2_D_M100				D	Direct freezing	500	original	59.0522
	425904-1	422506	9	A3_L1_M100		A3	4	L1	SpeedVac	1000	250	64.2857
	425904-1	422510	10	A3_L2_M100				L2	SpeedVac	500	250	73.2855
	425904-1	422523	11	A3_L3_M100				L3	SpeedVac	250	250	79.8716
	425904-1	422537	12	A3_D_M100				D	Direct freezing	500	original	76.334
	425904-1	422541	13	B1_L1_M100		B1	8	L1	SpeedVac	1000	250	45.5907
	425904-1	422554	14	B1_L2_M100				L2	SpeedVac	500	250	52.9468
	425904-1	422568	15	B1_L3_M100				L3	SpeedVac	250	250	48.7238
	425904-1	422571	16	B1_D_M100				D	Direct freezing	500	original	61.6846
	425904-1	422585	17	B2_L1_M100		B2	6	L1	SpeedVac	1000	250	43.9288
	425904-1	422599	18	B2_L2_M100				L2	SpeedVac	500	250	50.1369
	425904-1	422607	19	B2_L3_M100				L3	SpeedVac	250	250	48.7304
	425904-1	422611	20	B2_D_M100				D	Direct freezing	500	original	56.8746
	425904-1	423583	21	B3_L1_M100		B3	4	L1	SpeedVac	1000	250	48.5594
	425904-1	423597	22	B3_L2_M100				L2	SpeedVac	500	250	57.219
	425904-1	429517	23	B3_L3_M100				L3	SpeedVac	250	250	61.5846
	425904-1	429521	24	B3_D_M100				D	Direct freezing	500	original	67.4233
	425904-1	429534	25	C1_L1_M100		C1	8	L1	SpeedVac	1000	250	33.7977
	425904-1	429548	26	C1_L2_M100				L2	SpeedVac	500	250	37.1173
	425904-1	429551	27	C1_L3_M100				L3	SpeedVac	250	250	51.5995
	425904-1	429565	28	C1_D_M100				D	Direct freezing	500	original	44.8624
	425904-1	429579	29	C2_L1_M100		C2	6	L1	SpeedVac	1000	250	39.7688
	425904-1	429582	30	C2_L2_M100				L2	SpeedVac	500	250	43.1179
	425904-1	429596	31	C2_L3_M100				L3	SpeedVac	250	250	46.5861
	425904-1	429604	32	C2_D_M100				D	Direct freezing	500	original	51.1824
	425904-1	429618	33	C3_L1_M100		C3	4	L1	SpeedVac	1000	250	84.9832
	425904-1	429621	34	C3_L2_M100				L2	SpeedVac	500	250	96.8736
	425904-1	429635	35	C3_L3_M100				L3	SpeedVac	250	250	107.588
	425904-1	429649	36	C3_D_M100				D	Direct freezing	500	original	118.58
	425904-1	429652	37	A1_L1_M80	80% MeOH / 20% H2O	A1	8	L1	SpeedVac	1000	250	36.8583
	425904-1	429666	38	A1_L2_M80				L2	SpeedVac	500	250	39.534
	425904-1	429670	39	A1_L3_M80				L3	SpeedVac	250	250	41.6191
	425904-1	431377	40	A1_D_M80				D	Direct freezing	500	original	46.5564
	425904-1	431381	41	A2_L1_M80		A2	6	L1	SpeedVac	1000	250	26.3271
	425904-1	425330	42	A2_L2_M80				L2	SpeedVac	500	250	26.1533
	425904-1	425343	43	A2_L3_M80				L3	SpeedVac	250	250	30.3359
	425904-1	425357	44	A2_D_M80				D	Direct freezing	500	original	35.5361
	425904-1	425361	45	A3_L1_M80		A3	4	L1	SpeedVac	1000	250	69.1521
	425904-1	425374	46	A3_L2_M80				L2	SpeedVac	500	250	67.3442
	425904-1	425388	47	A3_L3_M80				L3	SpeedVac	250	250	81.0719
	425904-1	425391	48	A3_D_M80				D	Direct freezing	500	original	76.3633
	425904-1	425400	49	B1_L1_M80		B1	8	L1	SpeedVac	1000	250	8.06667
	425904-1	425413	50	B1_L2_M80				L2	SpeedVac	500	250	11.7326
	425904-1	425427	51	B1_L3_M80				L3	SpeedVac	250	250	16.5144
	425904-1	425431	52	B1_D_M80				D	Direct freezing	500	original	16.3124
	425904-1	425444	53	B2_L1_M80		B2	6	L1	SpeedVac	1000	250	46.2357
	425904-1	425458	54	B2_L2_M80				L2	SpeedVac	500	250	48.6995
	425904-1	425461	55	B2_L3_M80				L3	SpeedVac	250	250	51.8961
	425904-1	425475	56	B2_D_M80				D	Direct freezing	500	original	53.7335
	425904-1	425489	57	B3_L1_M80		B3	4	L1	SpeedVac	1000	250	137.175
	425904-1	425492	58	B3_L2_M80				L2	SpeedVac	500	250	151.745
	425904-1	422050	59	B3_L3_M80				L3	SpeedVac	250	250	153.505
	425904-1	422063	60	B3_D_M80				D	Direct freezing	500	original	108.102
	425904-1	423605	61	C1_L1_M80		C1	8	L1	SpeedVac	1000	250	49.0891
	425904-1	423619	62	C1_L2_M80				L2	SpeedVac	500	250	52.4504
	425904-1	423622	63	C1_L3_M80				L3	SpeedVac	250	250	54.2679
	425904-1	423636	64	C1_D_M80				D	Direct freezing	500	original	56.6407
	425904-1	423640	65	C2_L1_M80		C2	6	L1	SpeedVac	1000	250	27.3535
	425904-1	423653	66	C2_L2_M80				L2	SpeedVac	500	250	27.0871
	425904-1	423667	67	C2_L3_M80				L3	SpeedVac	250	250	36.4629
	425904-1	423671	68	C2_D_M80				D	Direct freezing	500	original	26.8639
	425904-1	423684	69	C3_L1_M80		C3	4	L1	SpeedVac	1000	250	65.1482
	425904-1	423698	70	C3_L2_M80				L2	SpeedVac	500	250	71.4976
	425904-1	423706	71	C3_L3_M80				L3	SpeedVac	250	250	71.6748
	425904-1	423710	72	C3_D_M80				D	Direct freezing	500	original	69.942
	428379-1	423723	73	A1_L1_M50	50% MeOH/ 50% H2O	A1	8	L1	SpeedVac	1000	250	52.9232
	428379-1	423737	74	A1_L2_M50				L2	SpeedVac	500	250	57.3325
	428379-1	423741	75	A1_L3_M50				L3	SpeedVac	250	250	60.424
	428379-1	423754	76	A1_D_M50				D	Direct freezing	500	original	61.2686
	428379-1	423768	77	A2_L1_M50		A2	6	L1	SpeedVac	1000	250	45.7509
	428379-1	424735	78	A2_L2_M50				L2	SpeedVac	500	250	57.1624
	428379-1	424749	79	A2_L3_M50				L3	SpeedVac	250	250	79.3097
	428379-1	431394	80	A2_D_M50				D	Direct freezing	500	original	61.022
	428379-1	431402	81	A3_L1_M50		A3	4	L1	SpeedVac	1000	250	73.3509
	428379-1	431416	82	A3_L2_M50				L2	SpeedVac	500	250	59.5738
	428379-1	431420	83	A3_L3_M50				L3	SpeedVac	250	250	86.997
	428379-1	431433	84	A3_D_M50				D	Direct freezing	500	original	84.9972
	428379-1	431447	85	B1_L1_M50		B1	8	L1	SpeedVac	1000	250	27.6868
	428379-1	431451	86	B1_L2_M50				L2	SpeedVac	500	250	46.8347
	428379-1	431464	87	B1_L3_M50				L3	SpeedVac	250	250	31.0051
	428379-1	431478	88	B1_D_M50				D	Direct freezing	500	original	29.0018
	428379-1	431481	89	B2_L1_M50		B2	6	L1	SpeedVac	1000	250	44.8124
	428379-1	431495	90	B2_L2_M50				L2	SpeedVac	500	250	47.1532
	428379-1	431503	91	B2_L3_M50				L3	SpeedVac	250	250	52.1914
	428379-1	431517	92	B2_D_M50				D	Direct freezing	500	original	52.5612
	428379-1	431521	93	B3_L1_M50		B3	4	L1	SpeedVac	1000	250	15.1468
	428379-1	431534	94	B3_L2_M50				L2	SpeedVac	500	250	50.7106
	428379-1	431548	95	B3_L3_M50				L3	SpeedVac	250	250	58.7249
	428379-1	431551	96	B3_D_M50				D	Direct freezing	500	original	52.5163
	428379-1	433457	97	C1_L1_M50		C1	8	L1	SpeedVac	1000	250	44.4623
	428379-1	433461	98	C1_L2_M50				L2	SpeedVac	500	250	46.6697
	428379-1	422077	99	C1_L3_M50				L3	SpeedVac	250	250	54.6769
	428379-1	422081	100	C1_D_M50				D	Direct freezing	500	original	54.8145
	428379-1	422094	101	C2_L1_M50		C2	6	L1	SpeedVac	1000	250	37.7284
	428379-1	422102	102	C2_L2_M50				L2	SpeedVac	500	250	40.4633
	428379-1	422116	103	C2_L3_M50				L3	SpeedVac	250	250	56.5725
	428379-1	422120	104	C2_D_M50				D	Direct freezing	500	original	48.8752
	428379-1	422133	105	C3_L1_M50		C3	4	L1	SpeedVac	1000	250	72.5984
	428379-1	422147	106	C3_L2_M50				L2	SpeedVac	500	250	88.0075
	428379-1	422151	107	C3_L3_M50				L3	SpeedVac	250	250	93.0231
	428379-1	422164	108	C3_D_M50				D	Direct freezing	500	original	79.4117
	428379-1	422178	109	A1_L1_H20	100% H2O	A1	8	L1	SpeedVac	1000	250	19.1285
	428379-1	422181	110	A1_L2_H20				L2	SpeedVac	500	250	43.7359
	428379-1	422195	111	A1_L3_H20				L3	SpeedVac	250	250	42.3433
	428379-1	422203	112	A1_D_H20				D	Direct freezing	500	original	37.3932
	428379-1	422217	113	A2_L1_H20		A2	6	L1	SpeedVac	1000	250	64.5512
	428379-1	422221	114	A2_L2_H20				L2	SpeedVac	500	250	72.7955
	428379-1	422234	115	A2_L3_H20				L3	SpeedVac	250	250	91.4198
	428379-1	423201	116	A2_D_H20				D	Direct freezing	500	original	102.567
	428379-1	423215	117	A3_L1_H20		A3	4	L1	SpeedVac	1000	250	22.849
	428379-1	424752	118	A3_L2_H20				L2	SpeedVac	500	250	45.1157
	428379-1	424766	119	A3_L3_H20				L3	SpeedVac	250	250	60.2908
	428379-1	424770	120	A3_D_H20				D	Direct freezing	500	original	62.2963
	428379-1	424783	121	B1_L1_H20		B1	8	L1	SpeedVac	1000	250	35.9163
	428379-1	424797	122	B1_L2_H20				L2	SpeedVac	500	250	59.9326
	428379-1	424805	123	B1_L3_H20				L3	SpeedVac	250	250	76.8767
	428379-1	424819	124	B1_D_H20				D	Direct freezing	500	original	74.5219
	428379-1	424822	125	B2_L1_H20		B2	6	L1	SpeedVac	1000	250	24.8455
	428379-1	424836	126	B2_L2_H20				L2	SpeedVac	500	250	43.2692
	428379-1	424840	127	B2_L3_H20				L3	SpeedVac	250	250	60.8515
	428379-1	424853	128	B2_D_H20				D	Direct freezing	500	original	57.0867
	428379-1	424867	129	B3_L1_H20		B3	4	L1	SpeedVac	1000	250	42.1058
	428379-1	424871	130	B3_L2_H20				L2	SpeedVac	500	250	47.1552
	428379-1	424884	131	B3_L3_H20				L3	SpeedVac	250	250	52.4158
	428379-1	424898	132	B3_D_H20				D	Direct freezing	500	original	47.7331
	428379-1	424906	133	C1_L1_H20		C1	8	L1	SpeedVac	1000	250	36.4482
	428379-1	424910	134	C1_L2_H20				L2	SpeedVac	500	250	44.0717
	428379-1	425882	135	C1_L3_H20				L3	SpeedVac	250	250	50.0535
	428379-1	425896	136	C1_D_H20				D	Direct freezing	500	original	51.2793
	428379-1	433474	137	C2_L1_H20		C2	6	L1	SpeedVac	1000	250	40.0114
	428379-1	433488	138	C2_L2_H20				L2	SpeedVac	500	250	60.0308
	428379-1	433491	139	C2_L3_H20				L3	SpeedVac	250	250	76.8065
	428379-1	433500	140	C2_D_H20				D	Direct freezing	500	original	72.9961
	428379-1	433513	141	C3_L1_H20		C3	4	L1	SpeedVac	1000	250	27.6453
	428379-1	433527	142	C3_L2_H20				L2	SpeedVac	500	250	75.9191
	428379-1	433531	143	C3_L3_H20				L3	SpeedVac	250	250	88.4396
	428379-1	433544	144	C3_D_H20				D	Direct freezing	500	original	82.5645
concentration is µM
however, 10 mio cells were reconstituted in either 8, 6 or 4 ml
									Hexose												Hexose
						100% Methanol	8	1000	1107.57									100% Methanol	8	1000	34.6116
							6	1000	1001.92										6	1000	41.7466
Additional factor required, see experimental layout							4	1000	1055.08										4	1000	65.9428
							8	500	1243.83										8	500	38.8696
							6	500	1129										6	500	47.0415
							4	500	1212.68										4	500	75.7927
							8	250	1432.3										8	250	44.7594
							6	250	1193.55										6	250	49.7314
							4	250	1328.24										4	250	83.0149
							8	direct	1517.62										8	direct	47.4256
							6	direct	1336.87										6	direct	55.7031
							4	direct	1399.13										4	direct	87.4457
						80% Methanol	8	1000	1002.82									80% Methanol	8	1000	31.338
							6	1000	799.33										6	1000	33.3054
							4	1000	1447.87										4	1000	90.4917
							8	500	1106.32										8	500	34.5724
							6	500	815.519										6	500	33.98
							4	500	1549.79										4	500	96.8621
							8	250	1198.95										8	250	37.4671
							6	250	949.559										6	250	39.565
							4	250	1633.34										4	250	102.084
							8	direct	1274.77										8	direct	39.8365
							6	direct	929.068										6	direct	38.7112
							4	direct	1356.84										4	direct	84.8025
						50% Methanol	8	1000	1334.11									50% Methanol	8	1000	41.6908
							6	1000	1026.33										6	1000	42.7639
							4	1000	859.179										4	1000	53.6987
							8	500	1608.93										8	500	50.279
							6	500	1158.23										6	500	48.2596
							4	500	1057.56										4	500	66.0973
							8	250	1558.46										8	250	48.702
							6	250	1504.59										6	250	62.6912
							4	250	1273.31										4	250	79.5817
							8	direct	1547.57										8	direct	48.3616
							6	direct	1299.67										6	direct	54.1528
							4	direct	1156.93										4	direct	72.3084
						ddH2O	8	1000	975.925									ddH2O	8	1000	30.4976
							6	1000	1035.27										6	1000	43.136
							4	1000	493.868										4	1000	30.8667
							8	500	1575.9										8	500	49.2467
							6	500	1408.76										6	500	58.6985
							4	500	897.013										4	500	56.0633
							8	250	1805.58										8	250	56.4245
							6	250	1832.62										6	250	76.3593
							4	250	1072.78										4	250	67.0487
							8	direct	1740.74										8	direct	54.3981
							6	direct	1861.2										6	direct	77.5499
							4	direct	1027.17										4	direct	64.198
